# Supplementary material for: SWATH-MS analysis of cerebrospinal fluid to generate a robust battery of biomarkers for Alzheimer’s disease
Source: Sci Rep. 2020 May 4;10:7423. doi: 10.1038/s41598-020-64461-y (PMC7198522; doi:10.1038/s41598-020-64461-y)
Supplement: Supplementary file 2 — Supplementary Tables. [file 41598_2020_64461_MOESM2_ESM.xlsx]

## Sheet: Table S1-full SWATH data
	Supplementary Table S1. The full dataset of SWATH proteomics (The number means the areas under the corresponding peptide peaks for an individual protein.)
Subject No.	Group	Aβ42 (pg/ml)	tTau (pg/ml)	pTau181/Aβ	14-3-3 protein ζ	Neuroendocrine protein 7B2	Alpha-1-acid glycoprotein 1	Alpha-1-acid glycoprotein 2	Alpha-1-antitrypsin	Alpha-1B-glycoprotein	Alpha-2-antiplasmin	Leucine-rich alpha-2-glycoprotein	Alpha-2-macroglobulin	Amyloid beta A4 protein	Alpha-1-antichymotrypsin	Disintegrin and metalloproteinase domain-containing protein 22	Afamin	Agrin	Serum albumin	Fructose-bisphosphate aldolase A	Fructose-bisphosphate aldolase C	Protein AMBP	Peptidyl-glycine alpha-amidating monooxygenase	Angiotensinogen	Antithrombin-III	Amyloid-like protein 1	Amyloid-like protein 2	Apolipoprotein A-I	Apolipoprotein A-IV	Apolipoprotein C-I	Apolipoprotein C-III	Apolipoprotein D	Apolipoprotein E	Beta-2-glycoprotein 1	Apolipoprotein M	Beta-2-microglobulin	Beta-1,4-glucuronyltransferase 1	Brain acid soluble protein 1	Transforming growth factor-beta-induced protein ig-h3	Biotinidase	Complement C1q subcomponent subunit A	Complement C1q subcomponent subunit B	Complement C1q subcomponent subunit C	Complement component C1q receptor	Complement C1q tumor necrosis factor-related protein 3	Complement C1r subcomponent	Complement C1r subcomponent-like protein	Complement C1s subcomponent	Voltage-dependent calcium channel subunit alpha-2/delta-1
1	CON	681.653	257.453	0.0770187	639.94	11660	79867	58734	286906	31393	4614	6018	107366	28500	69681	1363	21544	3736	8030189	2819	3167	18923	3463	126957	32951	102156	10159	266883	23704	4509	1069	164173	441633	13654	264	4571	45726	301	3723	10203	1987	1923	4641	7466	1464	6027	869	26658	2408
2	CON	507.26	227.219	0.0957615	1049.17	9144	75717	49639	179034	29516	4026	6507	101654	25292	74929	1675	14250	4904	6752093	3492	2858	22738	3555	114572	39155	82602	11802	197304	20993	3715	1638	134931	460556	10485	368	3873	35202	368	5796	8820	2102	2005	4199	5103	1401	6109	501	26331	1736
3	CON	593.751	253.935	0.08017	735.43	7237	81872	56966	248988	37280	5378	7517	96524	24185	85378	70	14365	5500	7946271	2364	541	26355	2761	96268	44644	69468	6921	266197	33136	3968	1270	156018	323057	15774	405	3584	30165	134	5668	7908	1344	2499	3867	4952	1423	4805	639	24149	2575
4	CON	503.72	179.352	0.0790836	1003.3	7075	87057	54483	242425	32530	5304	7623	104802	15414	89146	548	18726	3796	8106490	2745	2001	22527	2154	86049	44071	64152	8334	271259	24173	4787	969	174860	361419	14089	468	3879	25758	100	3173	7226	1311	2023	4068	4215	397	5090	301	26850	1451
5	CON	811.205	256.372	0.0582208	638.42	7307	94025	55221	190881	26863	4001	6361	92885	16445	70120	678	14247	6537	6736848	2297	1839	21191	2584	67504	40122	73051	9609	175032	28653	3655	1671	125517	341986	11653	301	4052	33096	167	4729	7962	4502	2165	4103	5381	631	5080	334	22209	1766
6	CON	590.998	200.41	0.0804504	963.51	7933	74277	50953	220318	34029	4066	7143	111657	22443	74014	899	12148	6065	6780468	2381	1998	24483	3062	124271	35588	84705	7531	183316	30092	4055	1861	128139	391873	14249	267	3748	34356	2923	5502	7452	1004	2442	4302	4857	702	6304	301	24076	2702
7	CON	743.585	232.778	0.0721868	1399.25	14501	116993	87854	356393	61724	9545	8753	172511	29106	136787	2452	34370	10258	11570584	3806	3454	36861	4800	175648	68530	109150	8081	355266	38326	2510	2196	254369	781729	13971	1127	2881	35716	864	8470	14825	5039	2421	6787	7327	1131	10393	1738	46857	3982
8	CON	481.883	264.294	0.0866953	869.44	9193	110271	70873	278447	41063	3666	7900	115998	28139	80287	1468	19000	5470	8821549	4177	2391	28793	3154	118377	46100	85125	8356	358047	33924	5690	2103	187117	440883	14160	442	3540	41921	70	4993	8646	2497	2709	4767	6515	1581	6251	501	26605	1315
9	CON	524.994	155.848	0.0629226	638.48	6941	104959	70889	328270	37486	4689	10096	94931	19791	106517	70	17225	9391	9207748	2468	1405	24421	2473	81680	43557	63122	9861	248114	29807	5022	1602	148466	343461	11738	70	3344	26821	201	4759	4804	3004	2070	3864	4501	792	6031	735	24161	1091
10	CON	532.893	177.062	0.061031	996.65	6161	78789	51635	236035	32671	4691	7333	93275	15703	83461	100	15813	4227	7047659	2374	996	21006	1964	87384	34832	61886	8552	210862	22674	3480	1167	164630	274159	12975	355	3695	31117	417	5230	8013	2756	1334	3468	4196	1161	5782	535	23300	2044
11	CON	638.989	200.566	0.0797588	1341.26	7858	97177	60478	212688	41347	6288	7814	105741	29535	75224	2201	19001	6642	8453571	2793	3181	20506	3386	133721	43255	89504	12447	261399	26570	2463	969	138180	555861	14484	334	2768	42766	368	5602	11281	2124	1769	3697	5543	2178	6253	828	25490	3229
12	CON	722.621	87.584	0.0371066	1136.3	5386	90334	62114	229584	28402	4483	6448	76323	20482	82318	1024	15477	6040	7578106	1728	1428	15723	1838	81686	40222	59293	7677	182910	22038	3612	435	143817	287482	9619	125	2988	30856	1201	4335	7493	1492	1538	3098	3322	1161	2679	368	21863	2052
13	CON	898.37	216.201	0.0547492	1610.54	7293	75637	52798	261640	35446	5629	5695	103852	25250	59839	1566	20683	6381	8185967	3447	2205	23149	3386	103302	38410	88379	10357	299594	30451	4361	1867	165820	345026	11107	355	3233	31675	130	5369	8314	1900	1334	2535	4501	146	5327	434	25052	3011
14	CON	768.235	157.942	0.0485398	3112.38	9106	214495	142154	473136	50074	8811	12318	119161	29027	137794	2299	22223	8384	13955559	3603	2987	28106	3675	135235	69171	90481	10305	397106	39813	4131	2432	229267	592566	12803	435	3721	44635	568	6157	10338	3618	2363	4163	5894	1874	8145	1600	37666	2502
15	CON	684.633	186.694	0.0587541	934.18	8511	108528	68004	249657	33808	4057	6175	89630	21823	70400	2070	15760	6156	7153325	3497	1909	20126	2854	102978	36763	79571	9793	205164	24531	3988	1036	151828	383309	8906	338	3629	41607	301	3061	8650	2390	1833	3404	4368	1389	5563	699	24281	2429
16	CON	802.471	264.721	0.0688311	1837.88	8752	100268	66080	226485	29111	4914	7291	104483	23746	71664	1360	24430	7666	8394637	2672	2543	21087	3085	102688	38142	86752	9062	245377	39210	3142	1270	142549	438848	12940	468	4303	32208	1396	5299	8680	1741	1535	3633	5625	1070	6642	234	29403	2896
17	CON	790.849	279.636	0.0717166	1730.5	9293	194449	121399	382407	42052	6320	12761	116355	31103	131555	1186	21300	5159	9520662	5215	3171	27676	3212	122986	53942	95232	12647	303089	28631	4781	1638	230753	496435	12838	435	4135	40207	435	6533	8685	1941	1991	3471	5203	1699	6960	832	27190	2097
18	CON	669.415	315.388	0.0820358	393.31	4492	54373	33928	120630	26926	3456	3312	76796	14643	44637	401	10039	2724	4858306	1191	1003	14763	1671	55291	28093	44229	6262	164511	16845	4018	1103	95856	183180	8367	238	1939	24096	149	1735	3534	1107	779	1705	2129	372	2103	234	14065	1879
19	CON	749.624	285.099	0.067207	1142.43	7163	95779	60626	302544	31898	5591	7455	105639	28566	84879	1878	20646	8372	9764562	3015	2657	22308	3160	119485	49933	82840	9318	309012	35839	3999	1137	215037	446629	13216	381	2642	49061	404	5004	12204	2006	1732	2967	5707	1816	6995	602	26281	2368
20	CON	606.668	207.692	0.0603279	1537.08	5910	295699	176466	367123	61411	8866	10872	91388	19538	107907	1021	34138	7105	13596451	2199	2173	32461	2825	113538	62212	60164	11092	535943	34619	6237	2098	169213	329668	16679	1237	4476	31623	167	5561	6468	2357	1535	2903	3731	1404	4570	777	28356	1786
21	CON	585.985	289.542	0.087335	1090.25	7598	136344	84973	482385	55855	6465	10003	129437	28292	125908	1236	27719	7626	11413065	3088	2529	38127	3106	119426	54483	69673	12981	424231	42391	3674	2003	224393	392414	21673	678	4671	48642	334	5925	7983	2087	3373	5420	4888	1314	8328	1270	34651	1832
22	CON	575.515	224.483	0.0724273	868.54	7243	77292	47155	157788	28425	3879	3699	89392	18409	73908	878	17057	6829	6339927	1965	1985	16945	2270	88714	39563	61004	7511	131877	19538	2738	800	127226	327344	10643	267	3808	29021	134	3972	6066	1666	1268	3471	4494	710	4312	201	24251	1210
23	CON	742.367	271.457	0.066156	1235.07	7654	93022	60672	307610	40957	5298	7739	95252	27372	87962	1404	20730	5029	9108514	1481	1366	20104	2297	121946	47946	69465	9286	305285	25455	6049	2105	163399	335577	10872	70	3175	33695	229	3636	9497	1119	1535	2969	4998	531	5165	234	26106	2803
24	CON	519.19	280.869	0.098985	1937.69	7119	182150	115977	353126	39131	4429	11555	109119	21582	118276	1103	11190	7701	8448504	2826	1736	25812	2728	106949	48524	72328	10288	277208	35998	3734	1103	170202	356340	13572	468	3428	32465	201	4680	7612	1793	2321	4321	4751	686	6604	435	25284	2598
25	CON	975.249	174.192	0.0398339	1102.93	6878	111474	74018	270349	40645	6728	6704	112063	25912	87556	742	26607	7338	10011937	1912	2358	26780	2469	104428	49090	69256	10266	317761	30753	3237	1903	182108	406409	16434	498	3460	32593	866	4862	5714	1523	1673	3194	4148	393	5094	568	25361	972
26	CON	1034.47	226.322	0.0555223	1537.94	6607	87312	60612	141480	28945	4054	4306	86702	27518	65231	1175	15914	5769	5193618	2666	1639	18116	2751	111549	30020	77851	9029	170507	23912	3755	1036	119905	397424	9339	234	2946	34898	100	3973	6752	1390	1304	3163	5745	597	4749	368	22222	2991
27	CON	651.199	168.84	0.0616739	1752.87	6782	96911	66779	232132	33353	4672	6122	92014	23837	78891	847	18312	8677	8993358	3005	1913	21562	2962	106348	45331	71358	9734	273104	24368	5079	1671	179673	356750	11360	478	3760	32299	466	4178	5796	1301	944	2800	4742	507	3746	134	25766	3087
28	CON	821.697	227.851	0.0654682	1904.82	6918	145816	85966	241759	41985	6114	6581	136482	29363	94886	1082	20201	2653	9286167	2855	2042	27874	3244	123937	51544	81378	10101	380230	36835	5577	3152	133821	469911	14221	802	2265	42002	234	3964	9721	1987	2177	4068	5571	1075	6473	455	31829	3207
29	CON	888.809	214.524	0.0607735	1300.39	6829	166223	96956	289232	49548	5656	7638	107181	26127	112698	1162	26392	6871	9524934	1859	2271	24655	2463	91679	56157	75636	10770	323365	28050	3768	3093	178377	381438	14251	267	3464	33870	100	6322	6966	1388	2516	3828	4776	1375	5936	267	22094	3007
30	CON	681.515	101.488	0.00506519	1296.91	4080	165325	106916	420327	62141	7652	9698	114337	21375	128432	330	29059	4000	13771298	2252	1521	33406	2633	91252	70801	44001	10884	471797	35693	8875	2661	197260	293533	22962	739	2578	25980	134	7530	7297	928	2401	3433	3425	1083	5992	260	29302	1489
31	CON	940.289	226.601	0.0579747	1370.21	9400	93134	61448	305955	41913	5587	6819	110573	28018	98195	167	15072	5396	9568520	4134	2674	23782	3622	137518	51337	93253	8419	273857	38175	5057	1635	185430	520252	13054	401	3186	43193	134	4168	9204	2029	2322	4623	5345	380	6168	668	26710	3456
32	CON	592.314	137.032	0.040519	1169.77	6606	117429	67951	294659	38793	5370	6859	110554	17457	93960	793	25085	8519	10905691	3001	2106	26510	2377	89299	49270	65628	8184	314265	35723	3416	1470	231895	338196	13324	602	4130	30246	70	4558	7546	1668	2401	3731	3787	769	6554	836	27114	1602
33	CON	665.443	177.717	0.0567637	481.97	8194	141353	82621	254149	31446	5120	7486	99186	20543	104137	778	8665	5174	7096562	1381	1633	18774	2232	81010	33446	65194	8143	175312	24566	1809	1267	193528	365147	11264	201	3054	30321	167	4863	7496	2563	1736	3698	3651	1433	4213	267	22423	1538
34	CON	756.261	170.377	0.0536838	1505.45	6540	89971	66435	220554	39159	6180	6854	107896	24352	90758	1635	18835	8290	9052733	2433	1671	22697	2562	106360	44647	76034	7494	266448	27575	2407	1502	155035	375913	17278	267	3610	32736	110	4923	8122	1494	2267	2761	4787	810	5291	435	26603	3168
35	CON	821.505	159.115	0.0441896	1341.67	6948	126063	85972	307046	43360	7035	6078	106275	28000	109237	1098	29176	3081	11087472	3743	2677	32196	3064	100194	54103	70862	13435	381859	41414	5408	2781	211491	405522	16421	769	3984	29792	201	6169	9025	2494	2936	4664	5389	1148	7593	933	31135	2739
36	CON	900.002	133.018	0.0340777	769.12	7308	93769	63824	224977	34103	5287	6605	90008	23277	78533	921	23426	7044	8767667	3189	1707	19327	1706	101097	40169	67732	11122	292150	29783	4131	1702	140387	250661	12313	247	2605	36183	70	3078	8436	1545	2064	3268	4052	1282	3533	535	21321	2173
37	CON	751.626	146.871	0.0456623	1471.33	5747	79401	51083	155398	26139	4127	3261	80226	19803	71881	1134	10070	6209	5804467	1285	1493	17249	2181	85250	31584	58717	6585	152995	22601	2706	702	124072	277747	9419	181	3227	35341	134	2990	7569	1725	1501	3304	4358	602	4896	70	19732	1284
38	CON	537.749	130.674	0.01	823.86	5507	101137	67173	266144	37567	4239	9306	89970	13874	85995	252	19000	4412	8186175	1822	1569	24791	1695	68397	39789	53234	8746	259049	32195	2815	869	121348	237326	12314	167	2613	24840	70	3943	5621	1347	1523	3504	3327	1228	4006	501	21559	1401
39	CON	717.117	232.954	0.0583698	902.52	6826	58117	36963	261223	29916	4222	3879	98422	22022	72056	100	19848	6077	6610102	2377	1162	19582	2854	85108	32041	66081	9907	231046	24003	3630	1170	161344	334636	12105	267	3954	32463	2525	4563	7445	2027	2304	3903	4354	1201	4747	267	22851	1641
40	AD	346.523	373.705	0.153089	468	5274	46046	29660	143942	23594	1254	4206	76757	11171	61921	514	9256	5540	3949262	2372	653	11760	1995	66159	23113	60189	7568	99270	16663	1033	434	115184	242156	4198	70	2898	28434	70	3595	5007	2424	702	3601	3692	100	3154	100	18935	1247
41	AD	170.83	683.925	0.590464	701.87	6557	46209	30382	122248	20952	2101	4335	67623	12470	69666	1048	5468	3686	3774831	1957	1707	12068	2229	90935	23408	57224	8159	104000	20253	2518	401	119427	333730	6877	70	3090	30577	70	3642	5356	109	1270	2470	4803	635	3011	70	18104	1329
42	AD	350.597	856.95	0.334889	1392.43	10021	110408	63705	285459	41040	5760	7643	126779	29815	105207	990	22719	5756	8449672	4545	3000	22312	4045	146243	50455	79682	11824	247642	31598	3365	2471	226524	601496	11398	602	7827	41893	702	6939	9452	2518	2698	5372	6904	2298	6652	671	34542	1928
43	AD	158.024	336.082	0.179353	601.85	2396	148068	84854	323566	30090	3868	9162	43941	8692	68805	764	16215	4254	5331526	801	873	18019	468	51407	40707	20382	3300	200351	13324	4310	401	103843	85758	8198	204	2033	11712	735	2140	1604	1093	468	1602	1070	320	2118	267	13553	577
44	AD	292.69	636.951	0.151898	1935.27	7865	277600	157286	691534	70134	6788	21135	180585	22738	322977	2083	38548	6157	16745162	2925	3911	39176	3493	159355	94420	61187	7609	619182	41992	3882	4897	436976	378103	24999	1696	216	37791	201	9577	12146	2707	3342	7960	6066	1257	8791	1769	37654	2926
45	AD	439.553	908.768	0.190678	2711.67	6729	166290	100724	406713	51107	7186	12013	106527	22359	125383	862	29755	7158	10976102	3245	2808	27437	3105	121582	50734	70708	11388	400405	33262	5239	1070	182092	405862	15092	134	1849	39648	134	5222	9686	2857	2660	4762	4734	1049	5137	167	27334	3277
46	AD	243.145	656.231	0.347217	2207.88	6833	137409	94731	376437	51238	6352	8773	116430	27834	114314	1742	30288	6510	11850485	2146	2532	36876	2917	119357	57626	75547	14425	475837	40715	5945	2198	194199	338341	19143	1067	3739	36572	234	6598	8096	936	2465	4134	4260	1188	5809	936	26761	2271
47	AD	496.513	1140.65	0.155198	2406.61	7671	86347	52589	245949	35095	4893	7620	114988	23546	102056	862	17003	4894	7352161	2841	2586	21262	2423	116600	45035	67924	7980	237364	31611	4414	1070	159922	438735	13226	234	3564	41373	368	5353	7338	1156	3234	6135	4127	465	6241	464	33471	2543
48	AD	263.488	409.332	0.240265	568.37	5877	78869	50729	302711	38717	3403	6992	90890	18490	80760	807	17464	6502	8716333	2879	1801	21536	2563	85761	37481	63134	5228	218948	22107	2898	702	242416	304671	9849	334	2955	27018	3150	4142	5922	1777	2539	4821	4551	881	5317	301	25822	1730
49	AD	371.618	433.925	0.128831	1378.52	5113	116105	73529	315666	50591	6412	8791	116791	23174	115332	1190	23076	5962	8960897	2756	2204	22889	2263	121899	51793	61791	7353	317841	40473	4157	1653	196648	384038	18326	134	3481	40396	70	4472	7358	1232	2458	3495	4569	1667	5537	769	28037	2032
50	AD	260.685	498.25	0.291451	1177.38	8420	100516	60899	324444	40022	6408	7244	109941	22293	81701	1373	20688	6347	9904551	2557	2200	23110	2731	105400	39232	71271	8204	280800	35002	4236	969	205659	382319	16282	297	3493	42904	369	4338	10046	2669	2067	4302	4463	974	5586	234	25094	1953
51	AD	361.236	369.477	0.135787	1913.07	7163	85353	57897	319863	39542	6111	9036	128192	23096	97797	892	19512	6772	8789092	3345	2271	26019	2036	90688	43813	71872	7550	283701	37161	5034	1771	189433	446116	13150	137	4312	41775	267	6565	8637	2199	1339	5103	4667	1000	5592	635	24836	1684
52	AD	515.974	620.378	0.111101	768.84	6025	160701	100142	443906	57518	6715	6679	100639	16872	114069	1549	22102	4725	11626593	3024	1735	32816	1992	71077	57050	60220	8712	378619	33289	3755	1293	182131	323332	19801	869	4295	23475	134	3674	7887	3027	2301	4085	4071	1318	5419	360	27214	1924
53	AD	372.833	350.898	0.141366	1535.16	7677	160319	96893	429655	50396	6567	12324	122956	17767	137025	100	28759	6245	10149802	3000	2017	30179	1977	88983	53476	59931	10589	394767	38743	4401	2029	256771	408504	19528	969	3700	31522	201	5870	8836	2025	1771	3404	4684	1294	6604	501	29799	2278
54	AD	361.061	387.971	0.167285	2303.18	6220	150059	102497	438502	62316	10192	8174	124682	26687	133933	2126	24864	7993	15653857	2514	3511	31654	3278	117825	70245	56980	11954	557415	43005	6452	1962	283127	440707	9533	819	2700	38866	267	8949	10725	1083	2607	4101	4823	1613	6293	606	30124	2359
55	AD	223.335	484.343	0.350321	1840.42	8806	104688	74211	477810	57434	6181	9197	146800	32493	129472	1730	22479	8083	13242019	4606	3437	28622	2401	137137	65225	80797	8079	485192	50148	6698	3919	146066	532521	20601	1256	3801	46268	435	5829	10377	2226	2036	4531	5536	2774	5914	858	28824	1860
56	AD	385.929	453.203	0.126904	1383.92	7061	98833	55036	233061	44043	3892	7240	100646	20515	101058	737	15784	8028	7942912	2612	1651	23030	2396	112371	41160	62112	7261	270074	28616	3291	1203	142659	387878	12445	100	2203	30642	267	3106	8803	2376	1472	2936	4024	2682	5342	635	24247	2251
57	AD	472.362	720.772	0.159369	2805.83	13133	134366	80419	349936	48965	7421	8806	158642	30924	123949	2015	27556	4134	10712283	6127	3955	25441	4280	143113	52064	133591	7136	311175	29329	2309	568	277827	584830	18916	809	4105	51046	902	6731	11886	2813	3544	6086	6538	1615	8660	957	42883	2614
58	AD	428.785	712.559	0.154572	1895.96	7072	95217	60502	256500	36718	5399	8734	110146	22523	90236	1568	13156	6070	6485172	2529	2616	18721	3293	140395	35557	71909	9829	153493	30322	3114	635	160888	480016	13081	635	3692	48290	100	6029	9087	2173	2657	4489	5633	1729	7417	535	29967	2389
59	AD	424.816	902.254	0.13258	2072.71	4548	86937	49094	161711	26621	3053	5010	77778	20220	73391	816	12596	5867	5565261	1882	2072	15347	1663	100265	33266	55520	6166	142302	23952	2090	334	141508	302465	12253	134	2291	32124	133	3800	6531	1428	1905	2769	3680	748	3606	100	20543	1456
60	AD	433.976	971.366	0.232905	2719.87	6517	91336	57094	189618	31134	4491	5045	101261	21444	78894	1093	17469	7492	6301691	2805	1044	17342	2131	113476	36892	63976	6134	212384	21144	3421	702	150439	351726	12088	355	3209	33938	368	4309	7734	2107	2103	3072	4188	1836	5624	267	24675	1210
61	AD	323.542	492.182	0.170738	1437.35	4329	160308	95467	371189	56523	7654	9579	93578	17791	111214	611	29137	6972	12499940	2074	1054	28772	2112	95912	58517	52504	6616	497820	33180	3016	1003	207279	234545	21374	802	2425	29216	334	4170	5347	1872	1735	2602	2713	2115	5463	802	25200	1535
62	AD	344.391	788.305	0.31921	1748.23	9443	66263	47861	205042	28796	4008	4557	108630	29274	75631	1281	16155	7151	6895334	3996	1359	16482	2714	140419	36564	87134	11811	170073	20221	4050	789	168123	569743	10361	535	4068	36788	568	5371	9038	2146	1633	3806	5088	1194	5995	802	27779	2348
63	AD	320.541	799.432	0.340203	2410.83	6343	139277	88847	405860	38689	7329	8897	111974	20995	116745	1802	25129	4878	13182391	3273	2602	29345	1465	121618	66709	63800	11449	408079	37291	3570	1301	166117	361885	23789	883	3006	35796	496	4426	10949	1946	2388	4599	3520	1855	7895	368	34720	2460
64	AD	353.731	347.944	0.179314	1170.29	5088	171464	120829	628961	84233	11849	14502	135193	19561	176897	648	40648	5567	20243992	1507	2973	33993	1320	140788	108730	36913	8876	1154352	60664	11184	3498	328688	241086	26549	2158	602	26615	2322	10179	9736	159	2868	5169	3954	725	5637	1337	28232	2981
65	AD	351.633	360.753	0.181175	791.68	6576	95716	62528	268958	39114	4913	6231	91320	20549	80265	1196	16432	8350	8030402	2047	2170	20727	2263	93373	45495	55861	8866	241036	23559	2619	1237	147541	311373	16100	468	2775	30561	434	5527	7553	2300	1731	4461	3695	1525	4380	427	27125	1963
66	AD	364.78	500.239	0.251376	2855.66	8031	95249	57284	413173	41458	7896	11185	125416	29920	93042	1580	24004	7819	8670970	3512	2509	46187	3449	177990	57286	83310	8594	409055	59298	6473	3553	204606	493395	22302	966	5145	45004	134	5368	9582	2863	2119	4569	4764	1767	6953	802	25286	2912
67	AD	263.557	399.332	0.294046	2499.44	7147	97622	53543	257186	30869	3699	7067	104167	23904	98558	1262	15867	6852	5719594	4599	1846	22680	2491	138678	32538	81998	8988	156759	26838	3781	1036	171899	475523	11918	568	4473	46062	568	3571	8961	2551	1103	3771	4425	977	6130	936	28109	2328
68	AD	336.936	326.914	0.176396	1491.77	5991	112106	77585	231770	33100	5795	5704	68853	24498	66491	991	23463	5867	8594815	2342	1696	22517	2797	95748	45269	60112	10180	285452	35873	4402	836	146724	305246	9685	368	3221	32778	134	4374	8234	1502	771	2368	4358	1307	3915	535	22235	1864
69	AD	315.839	405.763	0.20777	1605.11	6373	75334	51366	157973	25605	2734	4685	75620	19178	66436	1337	11059	5152	5295480	2465	2383	14684	2134	91727	30713	60597	5713	135980	26285	3024	568	131631	296774	7392	134	3699	32582	301	5051	6843	2025	1264	2774	3687	1069	4203	368	24400	2473
70	AD	504.923	611.183	0.198062	434.7	3559	62294	40779	122882	19526	2594	4722	39229	8219	43554	602	7450	3137	4081344	1270	597	10445	898	41836	20894	33237	3700	111792	15447	2972	602	59499	160457	5706	70	1337	18838	100	649	2639	602	267	936	535	313	1422	167	12617	334
71	AD	344.23	1619	0.344165	2715.05	8730	130075	94578	406165	49691	5513	7986	108908	33687	110850	2296	24621	7433	14839605	3598	2924	29541	3750	135734	65758	88666	12829	404964	38569	6158	1936	267755	465995	13384	1133	2018	58410	599	6805	11076	4317	2007	3368	5847	1611	7921	672	30048	3235
72	AD	206.228	1620	0.935052	2508.59	5855	142710	100438	303097	44428	6005	7425	86406	18393	100789	926	21773	5859	10718628	4907	2706	22198	3005	121755	60421	63807	6381	359786	37625	5167	1568	208682	318392	14716	668	2854	37082	635	4972	6869	1979	1332	2939	3700	1335	4928	568	27240	1906
73	AD	237.086	834.423	0.409687	2235.43	6055	92275	64654	228253	34355	4895	4799	99340	25140	78359	811	14274	4747	8114939	1449	1872	23084	1332	106700	37434	69557	7384	242126	26243	3290	1769	135423	364854	12188	134	2943	36556	201	4068	7241	1604	1095	2903	4031	435	5260	435	25036	2179
74	AD	289.016	300.956	0.212085	735.89	6591	92316	75838	286875	41872	5695	8080	89810	17400	82774	1070	22086	5425	10257280	2832	1356	27765	836	89837	51559	55488	9752	319520	32954	6120	969	215592	298280	8636	334	2470	32873	70	6286	7896	1647	1606	3504	3947	1134	5448	201	26520	2020
75	AD	323.312	696.135	0.289974	968.86	5103	64201	46165	268067	36450	4993	6024	88541	18469	76332	70	17781	7440	8609767	2735	1423	23292	2003	72659	40583	53090	10558	254407	27151	2397	602	201389	255803	10806	100	4247	33095	399	3762	5343	1154	1656	2841	3260	755	5069	272	25742	1609
76	AD	339.396	539.313	0.222189	2244.12	7099	216707	128058	542659	63531	6500	16789	112596	25784	145219	564	23922	5341	14335485	2832	2159	34132	2551	124653	67458	63998	11393	542132	54998	4471	2596	269959	375173	24365	1090	3469	29434	167	7222	8612	3928	2504	5032	5193	422	6515	802	29890	1353
77	AD	282.122	570.385	0.256917	1161.01	4487	142304	90367	592850	55220	6528	14073	110037	17685	128894	420	34825	8113	13492260	3107	2144	38088	1589	80754	63970	48594	9957	557958	31622	7013	2463	261009	289287	22302	963	2417	27212	226	6197	6404	5473	3096	4639	3219	1057	5208	769	28536	390
78	AD	436.276	727.725	0.215556	1255.32	6272	70127	48246	215989	29827	4267	5964	92505	21626	74447	234	11224	4549	7363927	2637	2131	17557	2432	111436	35241	67245	10710	152938	21678	4254	544	184058	364368	11386	100	3430	36660	134	3446	8109	2126	1767	3667	3990	555	5119	276	23435	1733
79	AD	477.194	729.74	0.198427	1828.13	6541	55732	37002	204335	27089	3752	5277	83600	22493	76248	1579	8372	5982	4865338	2205	1981	16678	1910	87395	27394	68589	8724	121921	26457	2640	167	118765	243510	9121	201	3625	32111	329	3803	8704	1685	1568	2961	3617	506	5029	100	20694	1977
80	AD	398.048	465.959	0.184086	2004.85	6262	101498	58143	329655	39049	5196	8762	98698	21600	100143	887	16359	5920	9919718	2577	1994	27489	2521	94713	44268	59594	10733	330199	38510	5958	1671	183547	317112	15652	334	3530	31415	70	5224	7285	3062	1804	3805	3934	1001	5036	70	27882	1366
81	AD	446.502	741.053	0.218004	1531.49	6076	63706	45038	177123	31534	4224	5721	82965	19767	79217	881	13391	4142	7224009	3403	2329	18432	2825	85150	34207	69811	7877	177017	24133	2109	902	119765	349464	11244	234	4212	33939	368	5808	6734	2317	1972	3764	4394	401	5421	134	17619	1619
[truncated: 229 more columns]

## Sheet: Table S2-group comparison
Supplementary Table S2. Group comparison of SWATH proteomic data in all identified proteins, control vs. Alzheimer’s disease (AD)
UniProt ID	Protein	Gene	area under the corresponding peptide peaks				p-value	fold change (log2)		Rank	Identified peptide No.	Quantified peptide No.
			CON		AD
			Mean	SD	Mean	SD		Mean	SD
O15240	Neurosecretory protein VGF	VGF	23478.5	6236.64	18243.9	5387.31	0.000132712	-0.4265	0.43968	1	20	2
P63104	14-3-3 protein zeta/delta	YWHAZ	1219.8	502.4	1676.7	712.5	0.0012	0.3	0.75243	2	3	3
P10645	Chromogranin-A	CHGA	7950.82	502.4	5909.07	2302.6	0.00179765	-0.5528	0.64604	3	15	2
P05060	Secretogranin-1	CHGB	46505.7	9216.4	39804.8	9753.95	0.00211129	-0.2823	0.46514	4	30	2
Q14982	Opioid-binding protein/cell adhesion molecule	OPCML	7684.54	2262.74	6039.38	2498.35	0.00269669	-0.5149	0.81288	5	4	2
P55290	Cadherin-13	CDH13	3552.18	922.964	2932.71	974.291	0.00432338	-0.3871	0.64205	6	6	1
P69905	Hemoglobin subunit alpha	HBA1	7668.62	6879.29	3618.6	5333.15	0.00434799	-1.8698	1.34969	7	10	2
P13521	Secretogranin-2	SCG2	7616.87	1692.18	6581.83	1694.59	0.00741996	-0.2698	0.44006	8	8	3
P10451	Osteopontin	SPP1	12620.6	2478.48	14426.7	3652.12	0.0106925	0.1482	0.36833	9	21	2
P05937	Calbindin	CALB1	2314.77	656.515	1934.81	665.766	0.0115849	-0.3948	0.75172	10	2	1
P51693	Amyloid-like protein 1	APLP1	73860.2	14482.5	64996.5	17195.2	0.0139408	-0.2369	0.41324	11	24	9
Q9P121	Neurotrimin	NTM	13841.1	2094.84	12390.1	3084.6	0.0161772	-0.2123	0.41738	12	4	2
P19021	Peptidyl-glycine alpha-amidating monooxygenase	PAM	2776.36	642.911	2382.76	823.641	0.0185095	-0.3281	0.61797	13	11	1
Q92823	Neuronal cell adhesion molecule	NRCAM	31105.6	7088.21	27258.6	7444.49	0.0196147	-0.2593	0.50553	14	27	9
O94772	Lymphocyte antigen 6H	LY6H	6568.13	1798.83	5567.29	2098.09	0.0235367	-0.3501	0.62708	15	3	2
O14594	Neurocan core protein	NCAN	142318	65277.1	191866	122163	0.024817	0.1319	0.9976	16	11	4
Q8WXD2	Secretogranin-3	SCG3	18380	3902.77	16266.3	4397.98	0.0252397	-0.2419	0.49007	17	14	4
Q92932	Receptor-type tyrosine-protein phosphatase N2	PTPRN2	3469.79	1047.55	2914.93	1135.18	0.0252433	-0.3774	0.64283	18	5	1
Q92520	Protein FAM3C	FAM3C	26453.8	4739.39	23575.1	6610.54	0.0264749	-0.2305	0.46712	19	10	6
P04216	Thy-1 membrane glycoprotein	THY1	12959.7	3061.63	11398.2	3150.4	0.0267	-0.2573	0.51463	20	3	2
Q9UHG2	ProSAAS	PCSK1N	16624.3	3119.39	14983	3402.04	0.0267254	-0.2015	0.43798	21	8	3
Q96KN2	Beta-Ala-His dipeptidase	CNDP1	31199.4	7741	27397	7989.65	0.0326257	-0.2499	0.4465	22	21	6
Q9NPY3	Complement component C1q receptor	CD93	4798.05	1050.1	4260.81	1172.75	0.0326358	-0.2612	0.61898	23	2	1
P05408	Neuroendocrine protein 7B2	SCG5	7479.49	1829.93	6641.17	1811.45	0.0417298	-0.225	0.40901	24	5	1
P36222	Chitinase-3-like protein 1	CHI3L1	17193.8	4678.77	19835.3	6749.81	0.043061	0.1303	0.47955	25	15	6
O95502	Neuronal pentraxin receptor	NPTXR	36558.3	6835.3	41327.6	13437.9	0.0500863	0.0766	0.59759	26	12	3
P01009	Alpha-1-antitrypsin	SERPINA1	271279	81672	320412	134542	0.0525651	0.117	0.61124	27	62	9
Q99435	Protein kinase C-binding protein NELL2	NELL2	13779.3	2998.51	12308.8	3750	0.0541208	-0.2723	0.70685	28	19	4
P01034	Cystatin-C	CST3	194687	62056.3	171469	44807.2	0.0592636	-0.2398	0.43309	29	31	3
P05090	Apolipoprotein D	APOD	167216	37008	190757	68268.9	0.0599969	0.104	0.51038	30	15	5
Q5BLP8	Neuropeptide-like protein C4orf48	C4orf48	3274.56	956.9	2874.88	972.842	0.0661513	-0.2891	0.61195	31	3	1
Q9UBX5	Fibulin-5	FBLN5	1014.28	416.465	1227.55	618.294	0.0710504	0.1158	0.70543	32	4	1
Q16270	Insulin-like growth factor-binding protein 7	IGFBP7	11590.7	2422.04	10640.8	2272.12	0.073118	-0.1598	0.34294	33	11	4
P68871	Hemoglobin subunit beta	HBB	26860.1	13723.8	22006.1	10376.7	0.0751112	-0.395	0.5237	34	10	3
P14618	Pyruvate kinase PKM	PKM	2235.54	723.019	2557.71	896.358	0.0779807	0.0697	0.70298	35	9	1
P54289	Voltage-dependent calcium channel subunit alpha-2/delta-1	CACNA2D1	2244.03	749.352	1962.45	673.222	0.0800228	-0.3178	0.6962	36	13	1
O75144	ICOS ligand	ICOSLG	2369.97	888.806	2053.81	782.814	0.0944209	-0.3328	0.68914	37	2	2
P06310	Immunoglobulin kappa variable 2-30	IGKV2-30	6563.41	1829.22	7410.83	2627.61	0.0944634	0.0881	0.51054	38	4	1
P05546	Heparin cofactor 2	SERPIND1	13453.2	3593.69	14927.1	4401.29	0.101803	0.0799	0.47704	39	10	5
P13987	CD59 glycoprotein	CD59	3114.33	814.921	2817.88	795.618	0.102004	-0.2062	0.44259	40	6	2
P04156	Major prion protein	PRNP	11653.7	3401.58	10408.1	3397.71	0.103411	-0.2457	0.52284	41	16	1
Q06481	Amyloid-like protein 2	APLP2	9514.13	1748.73	8750.93	2394.69	0.103919	-0.1807	0.44105	42	11	3
O95445	Apolipoprotein M	APOM	410.667	252.987	551.619	476.596	0.104172	-0.1614	1.40035	43	3	1
Q9ULB1	Neurexin-1	NRXN1	6428.79	1519.44	5826.55	1795.1	0.106366	-0.2288	0.55983	44	10	1
P01011	Alpha-1-antichymotrypsin	SERPINA3	90129.2	22240.6	102620	43832.4	0.107316	0.0984	0.48283	45	23	9
Q15818	Neuronal pentraxin-1	NPTX1	7052.97	1742.33	6407.95	1827.17	0.107895	-0.2239	0.58714	46	10	2
P40925	Malate dehydrogenase, cytoplasmic	MDH1	1386.59	635.87	1613.24	632.801	0.112157	0.1046	0.59923	47	5	1
Q9NY47	Voltage-dependent calcium channel subunit alpha-2/delta-2	CACNA2D2	1087.85	554.853	905.452	475.959	0.117783	-0.4896	0.89927	48	2	1
P04180	Phosphatidylcholine-sterol acyltransferase	LCAT	3604.77	1093.3	3205.81	1188.65	0.119605	-0.2895	0.64591	49	3	2
Q9GZM5	Protein YIPF3	YIPF3	5153.87	1415.58	4682.19	1288.59	0.12185	-0.203	0.46401	50	2	1
Q99435-2	Protein kinase C-binding protein NELL2, isoform	NELL2	27067.5	5255.46	25099.8	6075.34	0.122323	-0.1602	0.41827	51	19	4
P51884	Lumican	LUM	9076.82	2087.15	10162.7	3924.64	0.12822	0.0535	0.59432	52	8	3
P05067	Amyloid beta A4 protein	APP	23483.7	4764.73	21691.8	5712.53	0.128324	-0.1725	0.43892	53	17	6
P04406	Glyceraldehyde-3-phosphate dehydrogenase	GAPDH	5055.05	1629.43	5760.5	2410.82	0.129764	0.0572	0.64578	54	3	3
P78509	Reelin	RELN	10062.4	2343.79	9252.12	2429.76	0.130665	-0.1776	0.42973	55	11	4
P24593	Insulin-like growth factor-binding protein 5	IGFBP5	1030.15	356.223	1159.64	411.356	0.133185	0.0686	0.57722	56	2	1
O00451	GDNF family receptor alpha-2	GFRA2	476.256	238.439	400.143	222.285	0.14214	-0.516	0.96915	57	2	1
P0DP58	Ly-6/neurotoxin-like protein 1	LYNX1	3226.15	1492.01	2702.21	1689.9	0.142463	-0.5827	1.05536	58	2	2
P41271	Neuroblastoma suppressor of tumorigenicity 1	NBL1	4716.38	1213.06	4270.86	1489.73	0.14281	-0.2509	0.62039	59	3	1
P18065	Insulin-like growth factor-binding protein 2	IGFBP2	16462.2	3160.83	17672.5	4267.73	0.149213	0.0558	0.39149	60	12	6
P20742-2	Pregnancy zone protein, isoform	PZP	12182.9	2673.36	13243.3	3812.32	0.149233	0.0539	0.46853	61	4	4
P25311	Zinc-alpha-2-glycoprotein	AZGP1	33026.5	6851.59	35765.9	10007.5	0.152429	0.064	0.38366	62	16	6
P01303	Pro-neuropeptide Y	NPY	2137.38	750.356	1897.69	741.708	0.152586	-0.2921	0.62999	63	2	1
Q96PD5	N-acetylmuramoyl-L-alanine amidase	PGLYRP2	4230.82	1547.54	4843.36	2231.24	0.153002	0.0515	0.66385	64	8	2
Q8N126	Cell adhesion molecule 3	CADM3	1776.72	628.069	1562.6	712.934	0.1548	-0.3639	0.79047	65	5	2
P07358	Complement component C8 beta chain	C8B	992.41	462.057	1199.67	784.296	0.155283	-0.1256	1.24287	66	7	1
P19022	Cadherin-2	CDH2	2930.33	1312.02	2526.88	1254.39	0.161833	-0.4316	0.87395	67	8	1
P04217	Alpha-1B-glycoprotein	A1BG	38164.4	9646.05	41862.5	13854.7	0.170245	0.0584	0.4722	68	16	6
P02750	Leucine-rich alpha-2-glycoprotein	LRG1	7348.31	2250.07	8242.57	3510.84	0.173644	0.0599	0.54161	69	7	2
P05543	Thyroxine-binding globulin	SERPINA7	2307.82	837.862	2634.45	1248.18	0.173966	-0.0174	0.87345	70	7	2
Q9P2S2	Neurexin-2	NRXN2	5262.26	1542.45	4809.55	1417.56	0.173993	-0.2292	0.64419	71	7	3
P05154	Plasma serine protease inhibitor	SERPINA5	1877.15	700.102	2116.36	878.143	0.177734	0.0471	0.62706	72	4	2
Q14624	Inter-alpha-trypsin inhibitor heavy chain H4	ITIH4	17017.9	5187.48	18899	7178.82	0.178377	0.0529	0.54289	73	21	7
Q16610	Extracellular matrix protein 1	ECM1	12812.1	3238.31	11830.3	3296.34	0.180355	-0.174	0.42918	74	18	3
P02774	Vitamin D-binding protein	GC	43571.4	11309	48414.9	19587.2	0.181142	0.0479	0.54842	75	28	1
Q96S96	Phosphatidylethanolamine-binding protein 4	PEBP4	3205.21	1021.58	2863.12	1279.97	0.186147	-0.3308	0.75059	76	2	1
O00533	Neural cell adhesion molecule L1-like protein	CHL1	27529.1	6942.54	25447.3	7153.13	0.187719	-0.1777	0.46852	77	27	7
Q7Z3B1	Neuronal growth regulator 1	NEGR1	4208.9	1135.52	3843.14	1348.5	0.189485	-0.2267	0.55377	78	4	2
O43866	CD5 antigen-like	CD5L	2117.59	888.98	2451.4	1324.45	0.190181	-0.0681	1.0023	79	2	1
P01700	Immunoglobulin lambda variable 1-47	IGLV1-47	4903.51	1397	5405.79	1990.24	0.195597	0.044	0.54214	80	4	1
P01871	Immunoglobulin heavy constant mu	IGHM	8814.67	4820.39	7428.67	4783.17	0.198156	-0.5003	0.8528	81	8	4
O15354	Prosaposin receptor GPR37	GPR37	46552.5	11544.3	50082.2	13146.9	0.202187	0.0485	0.43457	82	2	1
A0N5S9	Ig mu heavy chain disease protei	Ig mu	8785.51	4836.12	7399.29	4866.31	0.20252	-0.5131	0.87747	83	4	4
P06727	Apolipoprotein A-IV	APOA4	29822	6595.58	32412	10884	0.203224	0.0407	0.4908	84	22	9
P01033	Metalloproteinase inhibitor 1	TIMP1	6558.54	2033.05	7182.31	2365.94	0.205986	0.0445	0.53106	85	5	3
P01210	Proenkephalin-A	PENK	2229.05	570.954	2053.24	687.429	0.213048	-0.2457	0.7486	86	5	1
P16070	CD44 antigen	CD44	4524.56	1017.56	4827.48	1155.45	0.213501	0.048	0.38233	87	2	1
P04196	Histidine-rich glycoprotein	HRG	19045.3	5707.92	21044.3	8330.77	0.214865	0.0183	0.63622	88	17	5
Q5TFQ8	Signal-regulatory protein beta-1 isoform 3	SIRPB1	2359.97	806.931	2126.81	870.105	0.215798	-0.3432	0.95297	89	10	1
P0CG47	Polyubiquitin-B	UBB	2616	721.637	2399.67	852.1	0.220195	-0.2228	0.56208	90	3	1
Q14515	SPARC-like protein 1	SPARCL1	4432.13	1263.74	4079.33	1306.76	0.220508	-0.2154	0.59466	91	24	2
P02647	Apolipoprotein A-I	APOA1	278429	89354.1	319622	191990	0.225253	-0.014	0.78888	92	36	10
P07195	L-lactate dehydrogenase B chain	LDHB	4638.13	1161.36	4966.17	1259.62	0.226293	0.046	0.41737	93	7	2
P01042	Kininogen-1	KNG1	28367.2	5635.95	30578.3	9988.37	0.228276	0.0287	0.4961	94	21	7
Q9HDB5	Neurexin-3-beta	NRXN3	2895.31	833.235	2663.36	897.494	0.231352	-0.2618	0.81982	95	14	2
P02749	Beta-2-glycoprotein 1	APOH	13244.3	3048.57	14475.2	5675.94	0.232748	0.0117	0.60621	96	19	2
P00747	Plasminogen	PLG	31530	7746.47	34260.2	12060.6	0.23302	0.0261	0.54271	97	28	10
P33908	Mannosyl-oligosaccharide 1,2-alpha-mannosidase IA	MAN1A1	748.308	422.86	649.619	317.782	0.241793	-0.3964	0.81921	98	4	1
Q92876	Kallikrein-6	KLK6	31046	8332.86	28919.8	7902.77	0.24309	-0.1562	0.40955	99	9	3
Q14376	UDP-glucose 4-epimerase	GALE	953629	221007	1035800	385517	0.247699	0.0206	0.54723	100	2	1
P20742	Pregnancy zone protein	PZP	13326.7	3034.56	14323.6	4498.47	0.249487	0.0297	0.49062	101	4	4
Q9UBP4	Dickkopf-related protein 3	DKK3	81215.3	15614.1	76663.6	19644.6	0.250278	-0.1331	0.39947	102	33	7
O94769	Extracellular matrix protein 2	ECM2	431.769	215.118	494.524	272.533	0.251893	-0.0613	0.95724	103	3	2
P05155	Plasma protease C1 inhibitor	SERPING1	51510.3	11765.3	55106.7	16077.9	0.251963	0.0365	0.4338	104	13	7
P07225	Vitamin K-dependent protein S	PROS1	5130.03	1195.03	5509.93	1755.19	0.255714	0.0358	0.45214	105	15	2
P02774-2	Vitamin D-binding protein, isoform	GC	36373.5	9168.72	39598.1	15290.5	0.257699	0.0257	0.53018	106	28	6
P01876	Immunoglobulin heavy constant alpha 1	IGHA1	52382.3	17619.5	58367.6	28139.3	0.258934	0.0055	0.66857	107	22	5
Q9Y646	Carboxypeptidase Q	CPQ	1299.13	505.272	1436.48	584.085	0.260229	0.0014	0.70843	108	5	1
P13591	Neural cell adhesion molecule 1	NCAM1	26917.8	5588.5	25425.6	6353.6	0.26435	-0.136	0.42883	109	20	7
P98160	Basement membrane-specific heparan sulfate proteoglycan core protein	HSPG2	2866.46	976.135	3136.67	1189.23	0.265754	0.0254	0.5797	110	9	2
O14498	Immunoglobulin superfamily containing leucine-rich repeat protein	ISLR	2929.62	834.547	2726.31	809.76	0.26986	-0.1923	0.5841	111	4	2
A0A0C4DH29	Immunoglobulin heavy variable 1-3	IGHV1-3	8270.38	2092.44	9024.98	3731.98	0.270079	-0.0025	0.63488	112	4	1
P02748	Complement component C9	C9	5093.33	2034.18	5575.45	1874.62	0.271853	0.0457	0.5158	113	10	2
P08294	Extracellular superoxide dismutase [Cu-Zn]	SOD3	13216.7	2866.53	13921.8	2899.69	0.274678	0.0431	0.31571	114	8	3
O60888	Protein CutA	CUTA	5207.51	1418.29	4851	1515.19	0.277374	-0.1918	0.55695	115	3	1
Q66K66	Transmembrane protein 198	TMEM198	1346900	371988	1479400	680443	0.285607	-0.0032	0.64011	116	2	1
Q13449	Limbic system-associated membrane protein	LSAMP	5026.05	1151.66	4730.33	1333.5	0.287787	-0.1605	0.5103	117	9	2
P62979	Ubiquitin-40S ribosomal protein S27a	RPS27A	2616	721.637	2429.76	856.275	0.291945	-0.2043	0.56143	118	2	1
P61769	Beta-2-microglobulin	B2M	3459.46	637.288	3224.26	1240.72	0.292053	-0.2584	0.82604	119	4	1
P07858	Cathepsin B	CTSB	2632.54	771.097	2466.17	630.93	0.293477	-0.1477	0.41898	120	6	2
Q96GW7	Brevican core protein	BCAN	16611.9	4450.23	15597.3	4243.7	0.297703	-0.1541	0.4615	121	11	4
Q9BXJ4	Complement C1q tumor necrosis factor-related protein 3	C1QTNF3	1049.13	478.218	1178.62	631.6	0.299447	-0.0867	0.96404	122	2	1
O94856	Neurofascin	NFASC	7668.67	2378.23	7100.12	2521.01	0.299487	-0.2166	0.60211	123	10	6
P01619	Immunoglobulin kappa variable 3-20	IGKV3-20	16275.6	3877.81	17591.2	6929.03	0.299944	0.0152	0.52764	124	8	2
P01743	Immunoglobulin heavy variable 1-46	IGHV1-46	10767.6	2353.17	11606.4	4483.18	0.300406	-0.0009	0.58946	125	5	2
P06681	Complement C2	C2	8691.95	3616.91	9611.19	4315.28	0.300792	-0.0565	0.88368	126	10	1
P02790	Hemopexin	HPX	151512	41098.3	162553	55325.4	0.314032	0.0204	0.49185	127	35	9
P06396	Gelsolin	GSN	62241.7	8620.75	64756.1	13178.3	0.316625	0.0243	0.3243	128	32	9
P01008	Antithrombin-III	SERPINC1	45116.4	10631.9	48422.9	17770.5	0.317272	0.0137	0.5103	129	23	8
P19823	Inter-alpha-trypsin inhibitor heavy chain H2	ITIH2	7168.18	2840.72	8017.83	4511.78	0.31784	-0.0714	0.86552	130	10	4
O94985	Calsyntenin-1	CLSTN1	12559.5	3170.67	11865	3074.97	0.320693	-0.1569	0.56167	131	24	3
Q9BRK5	45 kDa calcium-binding protein	SDF4	1192.28	430.838	1091.31	498.68	0.331553	-0.2971	0.76059	132	2	1
P00748	Coagulation factor XII	F12	2590.54	1126.18	2844.45	1227.99	0.334663	-0.0342	0.77051	133	4	2
P19827	Inter-alpha-trypsin inhibitor heavy chain H1	ITIH1	5622.38	2318.89	6280.76	3613.97	0.336261	-0.0663	0.8398	134	7	3
P20062	Transcobalamin-2	TCN2	2955.77	1197.94	3223.24	1292.52	0.336707	0.0142	0.57652	135	2	1
P02768	Serum albumin	ALB	8759800	2158680	9415100	3687270	0.33676	-0.0049	0.57662	136	444	19
P23470	Receptor-type tyrosine-protein phosphatase gamma	PTPRG	1106.92	481.007	1221.1	589.162	0.340927	-0.0676	0.87254	137	4	1
P02649	Apolipoprotein E	APOE	385700	106984	362990	108210	0.345355	-0.1624	0.50614	138	49	11
P02751	Fibronectin	FN1	78675.3	15035.7	75198.9	18064.8	0.348171	-0.1155	0.41481	139	71	20
Q7Z7M0	Multiple epidermal growth factor-like domains protein 8	MEGF8	5042.77	1287.8	4761.33	1404.43	0.349671	-0.1639	0.53609	140	12	3
Q9NX62	Inositol monophosphatase 3	IMPAD1	1443.95	651.021	1586.76	721.045	0.351778	-0.0626	0.86036	141	2	1
P23142	Fibulin-1	FBLN1	42958.1	7299.96	41379.3	7887.52	0.352341	-0.0838	0.31122	142	24	10
Q15582	Transforming growth factor-beta-induced protein ig-h3	TGFBI	4846.05	1289.87	5170.45	1837.73	0.358137	-0.0169	0.6413	143	8	2
P07339	Cathepsin D	CTSD	17213.4	2855.36	16591.9	3225.72	0.360623	-0.0876	0.34478	144	11	5
P02452	Collagen alpha-1(I) chain	COL1A1	5729.97	1644.04	6100.52	2073.57	0.373937	-0.0117	0.59737	145	16	3
B9A064	Immunoglobulin lambda-like polypeptide 5	IGLL5	31471.3	11622	34563.3	19115	0.378407	-0.0587	0.76331	146	13	2
O75509	Tumor necrosis factor receptor superfamily member 21	TNFRSF21	2745.23	613.949	2587.19	956.005	0.382763	-0.2036	0.63634	147	2	1
P30086	Phosphatidylethanolamine-binding protein 1	PEBP1	5954.51	1176.5	6209.43	1449.87	0.386125	0.019	0.36058	148	5	2
Q969P0	Immunoglobulin superfamily member 8	IGSF8	7947.36	2147.42	7502.43	2501.51	0.392026	-0.1898	0.61511	149	5	2
P04433	Immunoglobulin kappa variable 3-11	IGKV3-11	7260.9	1928.84	7806.02	3536.32	0.39683	-0.0138	0.56857	150	6	1
P0C0L4	Complement C4-A	C4A	159161	50562.1	168999	54419	0.401573	0.0138	0.47027	151	87	3
P0C0L4	Complement C4-A.1	C4A	142651	45744.6	151514	49135.5	0.403069	0.0139	0.47027	152	87	3
P01834	Immunoglobulin kappa constant	IGKC	143754	49149.2	155443	74441.6	0.403975	-0.0256	0.63268	153	24	3
P04075	Fructose-bisphosphate aldolase A	ALDOA	2706.59	866.044	2877.02	1021.35	0.419319	-0.0035	0.53866	154	6	2
Q03591	Complement factor H-related protein 1	CFHR1	4267.92	1143.74	4509.62	1521.7	0.419533	-0.0117	0.56081	155	6	2
P01857	Immunoglobulin heavy constant gamma 1	IGHG1	498952	163026	536466	247230	0.419753	-0.0427	0.67036	156	44	9
P00738	Haptoglobin	HP	75147.8	51361.5	66975.4	37697.5	0.419983	-0.3996	0.85371	157	28	8
P02656	Apolipoprotein C-III	APOC3	1593.74	646.18	1435.52	1056.72	0.422993	-0.5104	1.05774	158	2	1
Q9Y4C0	Neurexin-3	NRXN3	3222.21	1097.84	3038.76	1009.05	0.437098	-0.1774	0.56399	159	14	2
Q9NQ79	Cartilage acidic protein 1	CRTAC1	14983.2	3326.74	14357	3892.54	0.437703	-0.1277	0.48996	160	15	4
P00739	Haptoglobin-related protein	HPR	35134.4	24082.8	31425.4	18435.8	0.441496	-0.4168	0.89867	161	4	4
P04259	Keratin, type II cytoskeletal 6B	KRT6B	5542.56	6563.4	4691.76	2156.62	0.444236	-0.4453	0.97874	162	2	1
P08493	Matrix Gla protein	MGP	2547.77	829.976	2696.57	921.843	0.446918	-0.0272	0.62117	163	2	1
A0M8Q6	Immunoglobulin lambda constant 7	IGLC7	44873.7	14962.7	48242	24008.3	0.447769	-0.0607	0.71198	164	4	2
P16870	Carboxypeptidase E	CPE	5897.03	1211.27	5679.74	1359.25	0.449154	-0.1014	0.39219	165	12	2
P0DOY2	Immunoglobulin lambda constant 2	IGLC2	47613.6	15548.8	51153.9	25494.4	0.449589	-0.0624	0.71697	166	7	3
P02766	Transthyretin	TTR	317054	75809.9	304362	74447.4	0.449888	-0.1085	0.40945	167	69	2
Q9UBR2	Cathepsin Z	CTSZ	736.051	293.742	783.262	266.534	0.452201	-0.0248	0.64952	168	4	1
P07333	Macrophage colony-stimulating factor 1 receptor	CSF1R	2983.82	1102.8	2783.24	1326.55	0.46033	-0.2882	0.8157	169	5	2
P01860	Immunoglobulin heavy constant gamma 3	IGHG3	406682	136626	433610	191494	0.46622	-0.0489	0.66134	170	30	7
P06331	Immunoglobulin heavy variable 4-34	IGHV4-34	4319.15	1618.17	4672.14	2661.87	0.477075	-0.1752	1.00343	171	4	2
Q96FE7	Phosphoinositide-3-kinase-interacting protein 1	PIK3IP1	8079.03	2230.4	7732.4	2143.22	0.478517	-0.1294	0.47689	172	4	2
P08571	Monocyte differentiation antigen CD14	CD14	18411.5	4150.75	19164.1	5326.2	0.478587	-0.0036	0.44407	173	11	5
P08603	Complement factor H	CFH	37362.4	7522.8	38705.5	9708.55	0.486858	0.0034	0.38636	174	45	11
P08123	Collagen alpha-2(I) chain	COL1A2	1699.77	644.397	1595.62	708.643	0.490507	-0.307	0.97236	175	15	2
O43493	Trans-Golgi network integral membrane protein 2	TGOLN2	377	215.631	345.738	189.869	0.492069	-0.3924	0.97083	176	2	1
P01019	Angiotensinogen	AGT	104361	22795.7	108307	28704.3	0.4938	-0.0019	0.42141	177	31	9
P09972	Fructose-bisphosphate aldolase C	ALDOC	2050.23	676.125	2161.71	785.247	0.494672	-0.0348	0.6131	178	7	2
P60174	Triosephosphate isomerase	TPI1	2127.56	854.824	2257.74	857.34	0.496096	-0.0253	0.6055	179	4	2
Q15113	Procollagen C-endopeptidase enhancer 1	PCOLCE	11029.7	2615.18	10636.2	2609.74	0.500191	-0.1014	0.39987	180	13	4
P41222	Prostaglandin-H2 D-isomerase	PTGDS	436158	153847	413313	149829	0.5009	-0.1676	0.52821	181	47	3
Q86UD1	Out at first protein homolog	OAF	1294.05	541.955	1372.29	506.837	0.505049	-0.0409	0.67627	182	2	1
P02747	Complement C1q subcomponent subunit C	C1QC	3737.56	863.633	3897.81	1273.17	0.512569	-0.0241	0.53177	183	4	2
Q9Y287	Integral membrane protein 2B	ITM2B	1370.13	660.554	1286.1	469.972	0.514511	-0.2279	0.72581	184	2	1
Q9BYH1	Seizure 6-like protein	SEZ6L	1330.23	459.882	1256.29	555.848	0.517873	-0.2409	0.73238	185	5	1
P12109	Collagen alpha-1(VI) chain	COL6A1	2753.56	847.381	2875.48	848.856	0.519888	-0.0091	0.48571	186	11	1
P04004	Vitronectin	VTN	19702.2	3971.93	19041.2	5262.96	0.523537	-0.1023	0.39848	187	13	4
P23471	Receptor-type tyrosine-protein phosphatase zeta	PTPRZ1	6100.23	1266.37	6294.95	1497.23	0.528285	-0.0073	0.43264	188	8	2
O75326	Semaphorin-7A	SEMA7A	12285.4	3844.1	11758.1	3652	0.529309	-0.1776	0.68987	189	13	6
A0A0C4DH25	Immunoglobulin kappa variable 3D-20	IGKV3D-20	7229.64	1343.87	7505.24	2469.65	0.53898	-0.0121	0.43248	190	2	1
P24592	Insulin-like growth factor-binding protein 6	IGFBP6	4095.9	1129.67	4274.6	1553.1	0.553538	-0.0391	0.57166	191	8	2
P43121	Cell surface glycoprotein MUC18	MCAM	3698.72	1323.41	3528.07	1314.91	0.56247	-0.2073	0.74357	192	6	2
P02671-1	Fibrinogen alpha chain	FGA	16687.6	4780.89	17493	7553.24	0.565443	-0.0701	0.66468	193	26	6
P10643	Complement component C7	C7	14066.3	3831.59	14563.3	4190.93	0.580041	-0.0103	0.42812	194	16	6
P02765	Alpha-2-HS-glycoprotein	AHSG	11774.1	2937.73	12219	4194.31	0.58455	-0.0374	0.53663	195	16	3
P08185	Corticosteroid-binding globulin	SERPINA6	7110.08	2211.53	7407	2709.86	0.58945	-0.0315	0.52182	196	6	2
P01344	Insulin-like growth factor II	IGF2	6488.21	1150.47	6644.48	1481.07	0.596011	-0.012	0.40744	197	6	2
P01762	Immunoglobulin heavy variable 3-11	IGHV3-11	14936.5	3879.15	15547.5	6131.08	0.596712	-0.0532	0.58129	198	2	2
Q12860	Contactin-1	CNTN1	34319.8	7335.39	33380.5	8813.55	0.602651	-0.1	0.45293	199	29	9
P09603	Macrophage colony-stimulating factor 1	CSF1	3045.87	887.857	2928.76	1152.96	0.608568	-0.1735	0.60988	200	3	1
Q99698	Lysosomal-trafficking regulator	LYST	8170.46	3022.88	8511.19	2940.67	0.609013	-0.0239	0.49953	201	2	1
Q9Y4C0	Neurexin-3, isoform	NRXN3	8443.79	2497.59	8160.93	2485.51	0.611142	-0.1247	0.50138	202	6	2
P04085	Platelet-derived growth factor subunit A	PDGFA	1032.59	371.284	989.095	407.136	0.616464	-0.1929	0.655	203	2	1
Q12907	Vesicular integral-membrane protein VIP36	LMAN2	3755.62	1073.3	3631.29	1192.07	0.622757	-0.1439	0.58291	204	6	2
P00742	Coagulation factor X	F10	3030.9	1372	3155.69	945.658	0.637635	-0.0092	0.45778	205	5	2
P00736	Complement C1r subcomponent	C1R	5654.08	1541.44	5494.55	1515.46	0.640234	-0.1102	0.49251	206	14	4
Q92859	Neogenin	NEO1	1953.82	1012.18	2055.71	962.053	0.644228	-0.094	0.74411	207	7	2
P01024	Complement C3	C3	247833	48531.8	254608	78794.8	0.645604	-0.0274	0.44754	208	109	33
P27797	Calreticulin	CALR	27633.3	6036.2	28227.6	5577.61	0.647387	-0.0028	0.33393	209	4	1
P23515	Oligodendrocyte-myelin glycoprotein	OMG	5399.03	2399.24	5188.21	1823.83	0.659357	-0.1632	0.60395	210	6	2
P02745	Complement C1q subcomponent subunit A	C1QA	2007.59	865.487	2099.83	1012.26	0.659887	-0.1798	1.04256	211	3	1
P05156	Complement factor I	CFI	5563.87	1741.03	5757.1	2213.62	0.662434	-0.0548	0.56929	212	7	2
P02760	Protein AMBP	AMBP	23884.4	5490.15	24516.8	7912.91	0.679405	-0.0382	0.48283	213	12	6
Q9NZP8	Complement C1r subcomponent-like protein	C1RL	558.103	366.069	524.881	359.762	0.681827	-0.4765	1.16643	214	2	1
P0C0L5	Complement C4-B	C4B	4946.23	2111.15	4740.86	2553.01	0.693457	-0.4863	1.45746	215	88	2
P43652	Afamin	AFM	19685.7	6211.68	20303.1	8003.12	0.69811	-0.077	0.62811	216	15	8
Q4G0X9	Coiled-coil domain-containing protein 40	CCDC40	24378.5	7437.49	23737.8	7392.63	0.698655	-0.1317	0.59146	217	2	1
Q9Y6R7	IgGFc-binding protein	FCGBP	15606.6	4308.87	16051	5910.26	0.69868	-0.0553	0.54569	218	19	4
Q8N114	Protein shisa-5	SHISA5	2015.18	568.131	2071.5	769.123	0.707503	-0.1204	0.83099	219	2	1
P02671-2	Fibrinogen alpha chain, isoform	FGA	20277.8	5752.3	20883.8	8391.54	0.707718	-0.0886	0.65601	220	26	6
O43505	Beta-1,4-glucuronyltransferase 1	B4GAT1	34594.7	6426.99	35221.2	8518.08	0.708464	-0.0212	0.39394	221	20	5
Q14118	Dystroglycan	DAG1	7064.85	1368.73	6941.33	1760.84	0.724444	-0.0743	0.39272	222	10	2
P02654	Apolipoprotein C-I	APOC1	4102.26	1299.49	4219.76	1809.18	0.736703	-0.0812	0.61064	223	4	1
P00751	Complement factor B	CFB	34609.5	7305.98	33928.4	10944	0.744666	-0.103	0.47346	224	9	9
O00468	Agrin	AGRN	6184.82	1833.42	6068.36	1314.59	0.745139	-0.0632	0.33291	225	3	1
Q8N2S1	Latent-transforming growth factor beta-binding protein 4	LTBP4	895.846	434.528	926.381	444.921	0.755574	-0.1237	0.73881	226	3	2
P09871	Complement C1s subcomponent	C1S	26080.9	5312.21	26446.8	5726.59	0.766296	-0.0162	0.33887	227	22	9
Q9BY67	Cell adhesion molecule 1	CADM1	3338.44	1052.02	3418	1364.62	0.768752	-0.1028	0.68441	228	4	1
Q9P0K1	Disintegrin and metalloproteinase domain-containing protein 22	ADAM22	1055.54	627.899	1093.07	542.618	0.775008	-0.2069	1.03701	229	4	1
P00338	L-lactate dehydrogenase A chain	LDHA	2092.31	810.053	2142.98	818.663	0.780332	-0.0647	0.5436	230	2	1
Q99983	Osteomodulin	OMD	2402.67	740.241	2447.64	726.207	0.78348	-0.0542	0.53849	231	3	1
O15394	Neural cell adhesion molecule 2	NCAM2	9142.92	2198.75	8998.24	2544.64	0.784539	-0.0913	0.48454	232	12	5
O43405	Cochlin	COCH	1281.28	586.473	1246.86	607.042	0.795896	-0.2448	0.86826	233	2	1
P00734	Prothrombin	F2	23248.3	5493.37	23680.6	9507.64	0.804736	-0.0879	0.59671	234	21	6
Q8NFZ8	Cell adhesion molecule 4	CADM4	3079.15	852.037	3028.29	1076.34	0.813544	-0.1188	0.54851	235	4	1
P55058	Phospholipid transfer protein	PLTP	14586.2	2719.81	14761.8	3916.74	0.814246	-0.0372	0.42101	236	12	4
P08697	Alpha-2-antiplasmin	SERPINF2	5397.67	1463.57	5487.76	2024.34	0.818168	-0.0842	0.60035	237	9	2
P61916	NPC intracellular cholesterol transporter 2	NPC2	15559.8	3192.57	15732.9	3596.85	0.819242	-0.0234	0.34834	238	8	3
P55058-2	Phospholipid transfer protein, isoform	PLTP	12239.4	2329.39	12377.1	3178.91	0.823808	-0.0357	0.41162	239	12	4
A5A3E0	POTE ankyrin domain family member F	POTEF	1293.87	622.481	1328.02	822.707	0.83299	-0.3284	1.18172	240	4	1
P43251	Biotinidase	BTD	8086.51	2005.78	7992.12	2204.35	0.840611	-0.0934	0.53562	241	5	3
Q15904	V-type proton ATPase subunit S1	ATP6AP1	5829.62	1695.67	5749.55	1899.83	0.841698	-0.1167	0.58316	242	5	3
Q16653	Myelin-oligodendrocyte glycoprotein	MOG	1929.18	658.864	1958.81	727.565	0.847979	-0.0863	0.59198	243	3	1
P04066	Tissue alpha-L-fucosidase	FUCA1	915.564	444.556	934.333	459.649	0.852312	-0.1741	0.83661	244	2	1
P10599	Thioredoxin	TXN	1033.1	388.714	1049.93	447.692	0.856871	-0.0994	0.60679	245	2	1
Q12805	EGF-containing fibulin-like extracellular matrix protein 1	EFEMP1	39150.5	8071.34	39480.5	8899.73	0.86153	-0.0297	0.37133	246	27	8
Q6UX73	UPF0764 protein C16orf89	C16orf89	9507.56	2854.21	9404.55	2455.64	0.862708	-0.0778	0.46482	247	7	3
P13473	Lysosome-associated membrane glycoprotein 2	LAMP2	7922.28	1836.18	7987.86	1871.21	0.873975	-0.0384	0.42076	248	3	2
Q6UXD5	Seizure 6-like protein 2	SEZ6L2	1373.54	545.734	1355.64	594.352	0.888018	-0.2202	0.93388	249	3	1
P35542	Serum amyloid A-4 protein	SAA4	3048.62	920.062	3089.33	1610.84	0.888361	-0.1383	0.67324	250	2	1
P10909	Clusterin	CLU	304006	67180.3	301876	70586.7	0.889723	-0.0564	0.39198	251	48	8
P19652	Alpha-1-acid glycoprotein 2	ORM2	72686.9	28263.6	71845	27600.8	0.892587	-0.1174	0.5473	252	10	4
P05452	Tetranectin	CLEC3B	14896.8	2460.09	14816.6	3019.79	0.895737	-0.0392	0.31401	253	12	4
P01023	Alpha-2-macroglobulin	A2M	103745	17251.9	103104	26854.5	0.899509	-0.0623	0.41538	254	67	23
P02753	Retinol-binding protein 4	RBP4	14723.1	4508.69	14606	4144.25	0.903735	-0.0702	0.42636	255	10	4
Q96EE4	Coiled-coil domain-containing protein 126	CCDC126	1744.79	719.598	1763.67	773.727	0.909735	-0.1362	0.70704	256	2	1
Q13822	Ectonucleotide pyrophosphatase/phosphodiesterase family member 2	ENPP2	34459.8	6367.87	34301	6995.24	0.915093	-0.0446	0.36434	257	36	9
P48058	Glutamate receptor 4	GRIA4	1297.87	525.292	1284.79	612.36	0.917875	-0.2278	0.89724	258	4	1
P29622	Kallistatin	SERPINA4	4117.85	1521.29	4081	1688.46	0.917984	-0.1789	0.78865	259	6	2
P02787	Serotransferrin	TF	1081900	274409	1075600	377837	0.93084	-0.0988	0.53253	260	138	22
P02746	Complement C1q subcomponent subunit B	C1QB	1963.23	542.379	1950.57	762.266	0.931236	-0.1583	0.74785	261	3	1
P80723	Brain acid soluble protein 1	BASP1	434.436	619.4	423	569.755	0.931465	-0.6878	1.28546	262	3	1
P36955	Pigment epithelium-derived factor	SERPINF1	75234.6	12904.5	75449.9	12754.1	0.940052	-0.0181	0.26468	263	17	10
P00450	Ceruloplasmin	CP	46639	10060.6	46442	13315	0.940058	-0.0606	0.39991	264	36	11
P02753	Retinol-binding protein 4.1	RBP4	15902.9	4890.43	15981.7	4936.87	0.942689	-0.0611	0.45693	265	10	3
Q08380	Galectin-3-binding protein	LGALS3BP	19258.6	3909.86	19305.7	3949.76	0.957214	-0.027	0.30525	266	12	4
P02675	Fibrinogen beta chain	FGB	8730.87	3189.39	8684.95	4490.34	0.957598	-0.2022	0.78475	267	25	3
P02679	Fibrinogen gamma chain	FGG	17244.9	6001.57	17164.9	7585.99	0.958026	-0.1479	0.66242	268	19	5
P20774	Mimecan	OGN	13814.6	3579.71	13854.9	3617.92	0.960018	-0.0401	0.36053	269	7	3
P07602	Prosaposin	PSAP	33585.4	7859.41	33509	7943.46	0.965406	-0.0519	0.40686	270	15	5
P17900	Ganglioside GM2 activator	GM2A	8475.54	2302.16	8495.55	1929.81	0.966434	-0.0444	0.41523	271	8	2
Q02246	Contactin-2	CNTN2	859.436	351.881	863.024	412.684	0.966449	-0.1709	0.76074	272	11	1
P16035	Metalloproteinase inhibitor 2	TIMP2	2866.56	930.331	2858.69	1009.07	0.970945	-0.1093	0.59493	273	5	2
P02763	Alpha-1-acid glycoprotein 1	ORM1	112636	47232	112594	46503.3	0.996808	-0.1118	0.57275	274	13	6
Number in bold, the p-values pass the threshold of Benjamini-Hochberg false discovery rate (FDR) 0.2 on independent sample t-test.
Abbreviations: AD, Alzheimer’s disease; AUC, area under the curve; CON, control; FC (log2), log2 fold change of AUC for CON vs. AD

## Sheet: Table S3-correlation
Supplementary Table S3. The Pearson’s correlations analysis data of all the pairs of expression levels of 21 SWATH-MS analytes and Alzheimer’s disease (AD) biomarkers (Aβ42, tTau and pTau181) (Light colored box, p-value < 0.05; Dark colored box, p-value < 0.01 based on Pearson's correlation analysis after Bonferroni correction)
CON	Aβ42		tTau		pTau181		VGF		14-3-3ζ		CgA		SgI		OPCML		HBA		cadherin-13		SgII		osteopontin		calbindin		APLP-1		neurotrimin		PAM		Nr-CAM		Ly-6H		neurocan		SgIII		R-PTP-N2		Thy-1		ProSAAS		FAM3C
	r	p-value	r	p-value	r	p-value	r	p-value	r	p-value	r	p-value	r	p-value	r	p-value	r	p-value	r	p-value	r	p-value	r	p-value	r	p-value	r	p-value	r	p-value	r	p-value	r	p-value	r	p-value	r	p-value	r	p-value	r	p-value	r	p-value	r	p-value	r	p-value
Aβ42			-0.009829	0.95264	0.29186	0.071411	0.50743	0.00097675	0.289569	0.0737682	0.47241	0.0023922	0.28043	0.083774	0.28721	0.076255	0.010611	0.94888	-0.057211	0.72939	0.14769	0.36959	0.32595	0.042867	0.031395	0.84952	0.27452	0.09078	0.12227	0.45838	0.1382	0.40145	0.18256	0.26597	0.23536	0.14921	-0.094798	0.56594	0.29072	0.07258	0.1197	0.46795	0.32401	0.044194	0.22754	0.16359	0.33172	0.039109
tTau	-0.009829	0.95264			0.79897	1.0827e-09	0.3284	0.041238	-0.0633573	0.701587	0.37848	0.017508	0.29001	0.073312	0.42326	0.0072582	0.17442	0.28824	0.30874	0.055826	0.33297	0.038332	0.2342	0.15128	0.32499	0.043516	0.37221	0.019631	0.26309	0.10562	0.34049	0.033919	0.51209	0.00086068	0.39025	0.014047	-0.063739	0.69987	0.31468	0.051044	0.027922	0.86601	0.43046	0.0062306	0.32596	0.042857	0.25066	0.12377
pTau181	0.29186	0.071411	0.79897	1.0827e-09			0.57193	0.00014255	0.143009	0.385116	0.54028	0.00038474	0.54519	0.0003319	0.63887	1.2036e-05	0.27974	0.084574	0.31216	0.053033	0.51361	0.00082551	0.27154	0.094487	0.47166	0.0024365	0.62514	2.0941e-05	0.24897	0.12641	0.48981	0.001551	0.64185	1.0631e-05	0.56047	0.00020664	-0.2045	0.21173	0.54512	0.00033267	0.27997	0.084306	0.56372	0.00018626	0.53966	0.00039189	0.53374	0.00046668
VGF	0.50743	0.00097675	0.3284	0.041238	0.57193	0.00014255			0.503417	0.00108758	0.65246	6.7667e-06	0.65783	5.3488e-06	0.56971	0.00015334	0.092532	0.5753	0.30951	0.055188	0.7413	6.7461e-08	0.60148	5.1262e-05	0.46566	0.0028135	0.74002	7.302e-08	0.38718	0.014887	0.58327	9.7415e-05	0.6604	4.7692e-06	0.63447	1.4417e-05	-0.04565	0.78258	0.69483	9.2164e-07	0.54823	0.00030264	0.76286	1.6499e-08	0.71668	2.8745e-07	0.7933	1.7206e-09
1433Z	0.289569	0.0737682	-0.0633573	0.701587	0.143009	0.385116	0.503417	0.00108758			0.459134	0.00328105	0.390705	0.013925	0.0825912	0.617176	0.19195	0.241738	-0.0511005	0.757366	0.312182	0.0530137	0.140369	0.394041	0.210797	0.197701	0.35878	0.0249005	0.280845	0.0832982	0.438587	0.00522348	0.280845	0.0832982	0.321239	0.0461447	-0.0759169	0.64599	0.472996	0.00235868	0.481024	0.001936	0.318004	0.0485106	0.367443	0.0213814	0.538687	0.000403395
CHGA	0.47241	0.0023922	0.37848	0.017508	0.54028	0.00038474	0.65246	6.7667e-06	0.459134	0.00328105			0.34185	0.03317	0.37664	0.018111	0.14015	0.39477	0.19836	0.22608	0.51193	0.00086429	0.36689	0.021593	0.23782	0.14488	0.49196	0.0014679	0.20953	0.20048	0.429	0.0064278	0.41896	0.0079388	0.42142	0.0075438	-0.23118	0.15678	0.53176	0.00049441	0.23321	0.15306	0.51341	0.00083017	0.46592	0.0027962	0.52683	0.00056994
CHGB	0.28043	0.083774	0.29001	0.073312	0.54519	0.0003319	0.65783	5.3488e-06	0.390705	0.013925	0.34185	0.03317			0.58228	0.00010076	0.21543	0.18779	0.48108	0.0019334	0.80459	6.7465e-10	0.61102	3.6039e-05	0.79319	1.7347e-09	0.87887	1.8839e-13	0.64259	1.0308e-05	0.84124	2.0126e-11	0.87533	3.111e-13	0.85253	5.6864e-12	0.24222	0.13737	0.8295	6.7797e-11	0.54249	0.00036011	0.8172	2.202e-10	0.85891	2.6546e-12	0.86799	8.4018e-13
OPCML	0.28721	0.076255	0.42326	0.0072582	0.63887	1.2036e-05	0.56971	0.00015334	0.0825912	0.617176	0.37664	0.018111	0.58228	0.00010076			0.16853	0.30508	0.59036	7.6204e-05	0.51283	0.00084344	0.32834	0.041276	0.45074	0.0039808	0.65513	6.0228e-06	0.39347	0.013207	0.4553	0.0035862	0.63017	1.7147e-05	0.50672	0.00099551	-0.20261	0.21608	0.59488	6.4975e-05	0.28704	0.076439	0.59288	6.9747e-05	0.56807	0.00016181	0.5106	0.00089634
HBA1	0.010611	0.94888	0.17442	0.28824	0.27974	0.084574	0.092532	0.5753	0.19195	0.241738	0.14015	0.39477	0.21543	0.18779	0.16853	0.30508			0.22719	0.16426	0.20556	0.20934	0.13247	0.42146	0.30288	0.0609	0.28212	0.08185	0.26464	0.1035	0.30607	0.058091	0.3217	0.045813	0.3039	0.059988	0.15931	0.33267	0.23481	0.15018	0.31269	0.052608	0.14289	0.3855	0.18433	0.2613	0.31284	0.052487
CDH13	-0.057211	0.72939	0.30874	0.055826	0.31216	0.053033	0.30951	0.055188	-0.0511005	0.757366	0.19836	0.22608	0.48108	0.0019334	0.59036	7.6204e-05	0.22719	0.16426			0.53254	0.00048328	0.52368	0.0006234	0.4299	0.0063061	0.59134	7.365e-05	0.58051	0.000107	0.44082	0.004973	0.62455	2.1432e-05	0.45174	0.0038916	0.1419	0.38885	0.47557	0.0022152	0.12375	0.4529	0.51295	0.00084072	0.58636	8.7595e-05	0.37037	0.020292
SCG2	0.14769	0.36959	0.33297	0.038332	0.51361	0.00082551	0.7413	6.7461e-08	0.312182	0.0530137	0.51193	0.00086429	0.80459	6.7465e-10	0.51283	0.00084344	0.20556	0.20934	0.53254	0.00048328			0.64746	8.39e-06	0.66966	3.1301e-06	0.82661	9.0127e-11	0.4994	0.0012097	0.76955	1.0337e-08	0.81137	3.7317e-10	0.70221	6.2914e-07	0.11439	0.48806	0.76897	1.0773e-08	0.52399	0.00061791	0.76845	1.1172e-08	0.84046	2.1881e-11	0.7741	7.4545e-09
SPP1	0.32595	0.042867	0.2342	0.15128	0.27154	0.094487	0.60148	5.1262e-05	0.140369	0.394041	0.36689	0.021593	0.61102	3.6039e-05	0.32834	0.041276	0.13247	0.42146	0.52368	0.0006234	0.64746	8.39e-06			0.43777	0.0053182	0.60216	5.001e-05	0.55989	0.00021048	0.58863	8.0971e-05	0.58265	9.9483e-05	0.58777	8.343e-05	0.35946	0.024607	0.53848	0.00040587	0.32195	0.045638	0.56057	0.00020598	0.62785	1.881e-05	0.62275	2.2999e-05
CALB1	0.031395	0.84952	0.32499	0.043516	0.47166	0.0024365	0.46566	0.0028135	0.210797	0.197701	0.23782	0.14488	0.79319	1.7347e-09	0.45074	0.0039808	0.30288	0.0609	0.4299	0.0063061	0.66966	3.1301e-06	0.43777	0.0053182			0.76915	1.0635e-08	0.47426	0.0022874	0.71629	2.9363e-07	0.76825	1.1335e-08	0.70969	4.2213e-07	0.24449	0.1336	0.63153	1.6237e-05	0.44258	0.0047829	0.70481	5.4837e-07	0.63437	1.4474e-05	0.72635	1.6572e-07
APLP1	0.27452	0.09078	0.37221	0.019631	0.62514	2.0941e-05	0.74002	7.302e-08	0.35878	0.0249005	0.49196	0.0014679	0.87887	1.8839e-13	0.65513	6.0228e-06	0.28212	0.08185	0.59134	7.365e-05	0.82661	9.0127e-11	0.60216	5.001e-05	0.76915	1.0635e-08			0.56285	0.00019152	0.83733	3.048e-11	0.92614	3.0135e-17	0.86095	2.0658e-12	0.031572	0.84868	0.86105	2.0386e-12	0.56943	0.00015474	0.87025	6.2309e-13	0.8817	1.2474e-13	0.89675	1.1475e-14
NTM	0.12227	0.45838	0.26309	0.10562	0.24897	0.12641	0.38718	0.014887	0.17183	0.295576	0.20953	0.20048	0.64259	1.0308e-05	0.39347	0.013207	0.26464	0.1035	0.58051	0.000107	0.4994	0.0012097	0.55989	0.00021048	0.47426	0.0022874	0.56285	0.00019152			0.63206	1.589e-05	0.70895	4.3923e-07	0.57639	0.00012293	0.59404	6.6959e-05	0.43462	0.0056956	0.07709	0.64089	0.62251	2.3216e-05	0.61732	2.838e-05	0.55587	0.00023885
PAM	0.1382	0.40145	0.34049	0.033919	0.48981	0.001551	0.58327	9.7415e-05	0.438587	0.00522348	0.429	0.0064278	0.84124	2.0126e-11	0.4553	0.0035862	0.30607	0.058091	0.44082	0.004973	0.76955	1.0337e-08	0.58863	8.0971e-05	0.71629	2.9363e-07	0.83733	3.048e-11	0.63206	1.589e-05			0.87055	5.9844e-13	0.78341	3.7279e-09	0.313	0.05236	0.78885	2.4483e-09	0.49163	0.0014803	0.78389	3.5939e-09	0.75616	2.5961e-08	0.80118	9.0024e-10
NRCAM	0.18256	0.26597	0.51209	0.00086068	0.64185	1.0631e-05	0.6604	4.7692e-06	0.280845	0.0832982	0.41896	0.0079388	0.87533	3.111e-13	0.63017	1.7147e-05	0.3217	0.045813	0.62455	2.1432e-05	0.81137	3.7317e-10	0.58265	9.9483e-05	0.76825	1.1335e-08	0.92614	3.0135e-17	0.70895	4.3923e-07	0.87055	5.9844e-13			0.85164	6.3031e-12	0.22578	0.16695	0.77966	4.9499e-09	0.46137	0.003114	0.89098	2.9844e-14	0.8662	1.0609e-12	0.80335	7.4959e-10
LY6H	0.23536	0.14921	0.39025	0.014047	0.56047	0.00020664	0.63447	1.4417e-05	0.321239	0.0461447	0.42142	0.0075438	0.85253	5.6864e-12	0.50672	0.00099551	0.3039	0.059988	0.45174	0.0038916	0.70221	6.2914e-07	0.58777	8.343e-05	0.70969	4.2213e-07	0.86095	2.0658e-12	0.57639	0.00012293	0.78341	3.7279e-09	0.85164	6.3031e-12			0.16837	0.30555	0.80504	6.4877e-10	0.48868	0.0015964	0.80272	7.9068e-10	0.82328	1.2445e-10	0.85754	3.1373e-12
NCAN	-0.094798	0.56594	-0.063739	0.69987	-0.2045	0.21173	-0.04565	0.78258	-0.0759169	0.64599	-0.23118	0.15678	0.24222	0.13737	-0.20261	0.21608	0.15931	0.33267	0.1419	0.38885	0.11439	0.48806	0.35946	0.024607	0.24449	0.1336	0.031572	0.84868	0.59404	6.6959e-05	0.313	0.05236	0.22578	0.16695	0.16837	0.30555			0.010961	0.9472	-0.059329	0.71977	0.18292	0.26502	0.11101	0.50108	0.12927	0.43286
SCG3	0.29072	0.07258	0.31468	0.051044	0.54512	0.00033267	0.69483	9.2164e-07	0.472996	0.00235868	0.53176	0.00049441	0.8295	6.7797e-11	0.59488	6.4975e-05	0.23481	0.15018	0.47557	0.0022152	0.76897	1.0773e-08	0.53848	0.00040587	0.63153	1.6237e-05	0.86105	2.0386e-12	0.43462	0.0056956	0.78885	2.4483e-09	0.77966	4.9499e-09	0.80504	6.4877e-10	0.010961	0.9472			0.61078	3.6361e-05	0.78231	4.0532e-09	0.7959	1.394e-09	0.83724	3.0773e-11
PTPRN2	0.1197	0.46795	0.027922	0.86601	0.27997	0.084306	0.54823	0.00030264	0.481024	0.001936	0.23321	0.15306	0.54249	0.00036011	0.28704	0.076439	0.31269	0.052608	0.12375	0.4529	0.52399	0.00061791	0.32195	0.045638	0.44258	0.0047829	0.56943	0.00015474	0.07709	0.64089	0.49163	0.0014803	0.46137	0.003114	0.48868	0.0015964	-0.059329	0.71977	0.61078	3.6361e-05			0.36053	0.024152	0.58552	9.0178e-05	0.62424	2.17e-05
THY1	0.32401	0.044194	0.43046	0.0062306	0.56372	0.00018626	0.76286	1.6499e-08	0.318004	0.0485106	0.51341	0.00083017	0.8172	2.202e-10	0.59288	6.9747e-05	0.14289	0.3855	0.51295	0.00084072	0.76845	1.1172e-08	0.56057	0.00020598	0.70481	5.4837e-07	0.87025	6.2309e-13	0.62251	2.3216e-05	0.78389	3.5939e-09	0.89098	2.9844e-14	0.80272	7.9068e-10	0.18292	0.26502	0.78231	4.0532e-09	0.36053	0.024152			0.77677	6.1314e-09	0.79853	1.1231e-09
PCSK1N	0.22754	0.16359	0.32596	0.042857	0.53966	0.00039189	0.71668	2.8745e-07	0.367443	0.0213814	0.46592	0.0027962	0.85891	2.6546e-12	0.56807	0.00016181	0.18433	0.2613	0.58636	8.7595e-05	0.84046	2.1881e-11	0.62785	1.881e-05	0.63437	1.4474e-05	0.8817	1.2474e-13	0.61732	2.838e-05	0.75616	2.5961e-08	0.8662	1.0609e-12	0.82328	1.2445e-10	0.11101	0.50108	0.7959	1.394e-09	0.58552	9.0178e-05	0.77677	6.1314e-09			0.82881	7.2592e-11
FAM3C	0.33172	0.039109	0.25066	0.12377	0.53374	0.00046668	0.7933	1.7206e-09	0.538687	0.000403395	0.52683	0.00056994	0.86799	8.4018e-13	0.5106	0.00089634	0.31284	0.052487	0.37037	0.020292	0.7741	7.4545e-09	0.62275	2.2999e-05	0.72635	1.6572e-07	0.89675	1.1475e-14	0.55587	0.00023885	0.80118	9.0024e-10	0.80335	7.4959e-10	0.85754	3.1373e-12	0.12927	0.43286	0.83724	3.0773e-11	0.62424	2.17e-05	0.79853	1.1231e-09	0.82881	7.2592e-11
AD	Aβ42		tTau		pTau181		VGF		14-3-3ζ		CgA		SgI		OPCML		HBA		cadherin-13		SgII		osteopontin		calbindin		APLP-1		neurotrimin		PAM		Nr-CAM		Ly-6H		neurocan		SgIII		R-PTP-N2		Thy-1		ProSAAS		FAM3C
	r	p-value	r	p-value	r	p-value	r	p-value	r	p-value	r	p-value	r	p-value	r	p-value	r	p-value	r	p-value	r	p-value	r	p-value	r	p-value	r	p-value	r	p-value	r	p-value	r	p-value	r	p-value	r	p-value	r	p-value	r	p-value	r	p-value	r	p-value	r	p-value
Aβ42			0.12403	0.43389	-0.074094	0.64097	-0.041065	0.79624	0.149022	0.346244	-0.054227	0.73305	0.23222	0.13891	0.25766	0.099473	-0.10818	0.49529	-0.15546	0.32557	-0.011608	0.94184	-0.080685	0.61149	-0.071342	0.65345	0.18081	0.25185	0.042088	0.79128	0.1459	0.35656	0.15226	0.33574	0.13553	0.39211	-0.045972	0.77251	0.27774	0.074935	0.049362	0.75623	0.14156	0.37118	0.13051	0.41006	0.18618	0.2378
tTau	0.12403	0.43389			0.76159	4.7203e-09	0.41711	0.0059938	0.500979	0.000726778	0.5305	0.00030164	0.16129	0.30751	0.35878	0.019635	-0.28236	0.070028	0.33548	0.029861	0.45033	0.0027665	0.29033	0.06216	0.037645	0.8129	0.30678	0.048145	0.0095545	0.95211	0.3415	0.026872	0.28515	0.067189	0.36534	0.017355	-0.0074825	0.96249	0.25607	0.10166	0.37113	0.015531	0.44603	0.0030712	0.23138	0.14038	0.33707	0.029046
pTau181	-0.074094	0.64097	0.76159	4.7203e-09			0.32068	0.038401	0.350444	0.022889	0.52197	0.00039212	0.15889	0.31487	0.33588	0.029653	-0.2676	0.086656	0.31377	0.043021	0.46845	0.0017551	0.19057	0.2267	0.15233	0.33552	0.28299	0.069379	0.11252	0.47804	0.27103	0.082545	0.34138	0.026929	0.30181	0.052074	-0.15986	0.31188	0.24913	0.11161	0.36776	0.016571	0.34318	0.026081	0.20706	0.18827	0.35337	0.021697
VGF	-0.041065	0.79624	0.41711	0.0059938	0.32068	0.038401			0.436566	0.00384674	0.68392	5.9487e-07	0.69504	3.2665e-07	0.46297	0.0020193	0.080752	0.61119	0.36423	0.017723	0.7956	3.0591e-10	0.63009	7.7712e-06	0.5993	2.7462e-05	0.68324	6.1657e-07	0.30627	0.048536	0.66311	1.7083e-06	0.77911	1.2241e-09	0.75584	7.1672e-09	0.26629	0.088262	0.66108	1.8847e-06	0.54831	0.00017046	0.73609	2.7766e-08	0.78698	6.4092e-10	0.67305	1.0431e-06
1433Z	0.149022	0.346244	0.500979	0.000726778	0.350444	0.022889	0.436566	0.00384674			0.6266	9.02637e-06	0.527715	0.000328893	0.554717	0.000137729	0.0295292	0.85273	0.387873	0.0111465	0.595238	3.21215e-05	0.488545	0.00102855	0.331351	0.0320684	0.596673	3.03969e-05	0.27599	0.0768639	0.521843	0.000393664	0.578674	5.96157e-05	0.628147	8.44802e-06	0.140189	0.375891	0.625548	9.44015e-06	0.532997	0.000278991	0.627854	8.555e-06	0.532615	0.000282359	0.649757	3.22134e-06
CHGA	-0.054227	0.73305	0.5305	0.00030164	0.52197	0.00039212	0.68392	5.9487e-07	0.6266	9.02637e-06			0.59873	2.807e-05	0.54034	0.00022094	0.067148	0.67265	0.45686	0.0023545	0.77663	1.4922e-09	0.51313	0.00051102	0.43114	0.0043641	0.64402	4.1914e-06	0.20769	0.18691	0.52636	0.00034295	0.67367	1.0105e-06	0.72239	6.6338e-08	-0.012115	0.9393	0.61827	1.2816e-05	0.62155	1.1176e-05	0.70954	1.4351e-07	0.61384	1.5381e-05	0.67845	7.9124e-07
CHGB	0.23222	0.13891	0.16129	0.30751	0.15889	0.31487	0.69504	3.2665e-07	0.527715	0.000328893	0.59873	2.807e-05			0.64705	3.6496e-06	0.025935	0.87049	0.35919	0.019483	0.70382	1.9969e-07	0.55281	0.00014684	0.68814	4.7526e-07	0.82131	2.681e-11	0.24955	0.11099	0.72072	7.3527e-08	0.89604	1.091e-15	0.81093	7.4931e-11	0.052113	0.74309	0.86845	9.2747e-14	0.51232	0.00052328	0.79056	4.7358e-10	0.87064	6.7752e-14	0.84348	2.3573e-12
OPCML	0.25766	0.099473	0.35878	0.019635	0.33588	0.029653	0.46297	0.0020193	0.554717	0.000137729	0.54034	0.00022094	0.64705	3.6496e-06			0.0039025	0.98043	0.49132	0.0009528	0.50175	0.00071095	0.37769	0.013665	0.56554	9.5116e-05	0.80403	1.433e-10	0.2379	0.12924	0.56093	0.00011152	0.73074	3.9249e-08	0.6622	1.7854e-06	-0.23092	0.14121	0.66462	1.5863e-06	0.34776	0.02403	0.7329	3.4168e-08	0.5879	4.2417e-05	0.75809	6.0946e-09
HBA1	-0.10818	0.49529	-0.28236	0.070028	-0.2676	0.086656	0.080752	0.61119	0.0295292	0.85273	0.067148	0.67265	0.025935	0.87049	0.0039025	0.98043			-0.020017	0.89987	-0.016813	0.91583	-0.15401	0.33015	0.20245	0.19852	0.020585	0.89705	-0.010533	0.94722	-0.077879	0.62397	-0.017985	0.90999	0.00025266	0.99873	0.055757	0.7258	0.021013	0.89492	-0.093087	0.55765	-0.094088	0.5534	0.11173	0.48115	-0.056033	0.7245
CDH13	-0.15546	0.32557	0.33548	0.029861	0.31377	0.043021	0.36423	0.017723	0.387873	0.0111465	0.45686	0.0023545	0.35919	0.019483	0.49132	0.0009528	-0.020017	0.89987			0.46367	0.0019839	0.55755	0.00012515	0.24423	0.11905	0.4621	0.0020644	0.16543	0.29511	0.43538	0.0039549	0.50224	0.0007011	0.44752	0.0029621	-0.019349	0.9032	0.43241	0.0042381	0.32805	0.033927	0.50812	0.00059178	0.36864	0.016295	0.41754	0.0059377
SCG2	-0.011608	0.94184	0.45033	0.0027665	0.46845	0.0017551	0.7956	3.0591e-10	0.595238	3.21215e-05	0.77663	1.4922e-09	0.70382	1.9969e-07	0.50175	0.00071095	-0.016813	0.91583	0.46367	0.0019839			0.69053	4.1787e-07	0.54953	0.00016376	0.7705	2.4114e-09	0.25975	0.096671	0.70738	1.627e-07	0.8385	4.1968e-12	0.80822	9.6943e-11	0.19066	0.22648	0.71998	7.6902e-08	0.61365	1.55e-05	0.77326	1.946e-09	0.80163	1.7849e-10	0.71432	1.0822e-07
SPP1	-0.080685	0.61149	0.29033	0.06216	0.19057	0.2267	0.63009	7.7712e-06	0.488545	0.00102855	0.51313	0.00051102	0.55281	0.00014684	0.37769	0.013665	-0.15401	0.33015	0.55755	0.00012515	0.69053	4.1787e-07			0.31853	0.039793	0.63096	7.4838e-06	0.24103	0.12413	0.727	4.9759e-08	0.6973	2.8835e-07	0.62983	7.8575e-06	0.46862	0.0017475	0.53363	0.00027348	0.49434	0.00087638	0.65234	2.8555e-06	0.71384	1.1137e-07	0.52771	0.00032896
CALB1	-0.071342	0.65345	0.037645	0.8129	0.15233	0.33552	0.5993	2.7462e-05	0.331351	0.0320684	0.43114	0.0043641	0.68814	4.7526e-07	0.56554	9.5116e-05	0.20245	0.19852	0.24423	0.11905	0.54953	0.00016376	0.31853	0.039793			0.66981	1.227e-06	0.19855	0.20748	0.54247	0.00020625	0.69626	3.0538e-07	0.56774	8.8071e-05	-0.054088	0.73371	0.53245	0.00028383	0.43987	0.0035585	0.54604	0.00018363	0.63813	5.4628e-06	0.64872	3.3793e-06
APLP1	0.18081	0.25185	0.30678	0.048145	0.28299	0.069379	0.68324	6.1657e-07	0.596673	3.03969e-05	0.64402	4.1914e-06	0.82131	2.681e-11	0.80403	1.433e-10	0.020585	0.89705	0.4621	0.0020644	0.7705	2.4114e-09	0.63096	7.4838e-06	0.66981	1.227e-06			0.34283	0.026245	0.737	2.6154e-08	0.92226	4.1709e-18	0.87717	2.5605e-14	0.010045	0.94966	0.83925	3.8536e-12	0.51545	0.000477	0.86308	1.9618e-13	0.80517	1.2898e-10	0.8611	2.5664e-13
NTM	0.042088	0.79128	0.0095545	0.95211	0.11252	0.47804	0.30627	0.048536	0.27599	0.0768639	0.20769	0.18691	0.24955	0.11099	0.2379	0.12924	-0.010533	0.94722	0.16543	0.29511	0.25975	0.096671	0.24103	0.12413	0.19855	0.20748	0.34283	0.026245			0.22005	0.16144	0.36056	0.018991	0.34245	0.026422	0.34847	0.023721	0.39416	0.0097984	0.24	0.12579	0.28164	0.070775	0.35058	0.022833	0.39207	0.01023
PAM	0.1459	0.35656	0.3415	0.026872	0.27103	0.082545	0.66311	1.7083e-06	0.521843	0.000393664	0.52636	0.00034295	0.72072	7.3527e-08	0.56093	0.00011152	-0.077879	0.62397	0.43538	0.0039549	0.70738	1.627e-07	0.727	4.9759e-08	0.54247	0.00020625	0.737	2.6154e-08	0.22005	0.16144			0.79839	2.3887e-10	0.71449	1.0716e-07	0.26023	0.096035	0.64076	4.8566e-06	0.61803	1.2946e-05	0.73865	2.3459e-08	0.80879	9.1831e-11	0.68792	4.8106e-07
NRCAM	0.15226	0.33574	0.28515	0.067189	0.34138	0.026929	0.77911	1.2241e-09	0.578674	5.96157e-05	0.67367	1.0105e-06	0.89604	1.091e-15	0.73074	3.9249e-08	-0.017985	0.90999	0.50224	0.0007011	0.8385	4.1968e-12	0.6973	2.8835e-07	0.69626	3.0538e-07	0.92226	4.1709e-18	0.36056	0.018991	0.79839	2.3887e-10			0.90009	5.1227e-16	0.11585	0.46501	0.87917	1.8785e-14	0.59528	3.2072e-05	0.87193	5.6099e-14	0.88976	3.3218e-15	0.90214	3.447e-16
LY6H	0.13553	0.39211	0.36534	0.017355	0.30181	0.052074	0.75584	7.1672e-09	0.628147	8.44802e-06	0.72239	6.6338e-08	0.81093	7.4931e-11	0.6622	1.7854e-06	0.00025266	0.99873	0.44752	0.0029621	0.80822	9.6943e-11	0.62983	7.8575e-06	0.56774	8.8071e-05	0.87717	2.5605e-14	0.34245	0.026422	0.71449	1.0716e-07	0.90009	5.1227e-16			0.17747	0.26085	0.8737	4.321e-14	0.5271	0.00033524	0.86399	1.7322e-13	0.80098	1.8922e-10	0.89885	6.4769e-16
NCAN	-0.045972	0.77251	-0.0074825	0.96249	-0.15986	0.31188	0.26629	0.088262	0.140189	0.375891	-0.012115	0.9393	0.052113	0.74309	-0.23092	0.14121	0.055757	0.7258	-0.019349	0.9032	0.19066	0.22648	0.46862	0.0017475	-0.054088	0.73371	0.010045	0.94966	0.34847	0.023721	0.26023	0.096035	0.11585	0.46501	0.17747	0.26085			0.096864	0.5417	0.036778	0.81713	0.073963	0.64157	0.35863	0.01969	0.063323	0.69034
SCG3	0.27774	0.074935	0.25607	0.10166	0.24913	0.11161	0.66108	1.8847e-06	0.625548	9.44015e-06	0.61827	1.2816e-05	0.86845	9.2747e-14	0.66462	1.5863e-06	0.021013	0.89492	0.43241	0.0042381	0.71998	7.6902e-08	0.53363	0.00027348	0.53245	0.00028383	0.83925	3.8536e-12	0.39416	0.0097984	0.64076	4.8566e-06	0.87917	1.8785e-14	0.8737	4.321e-14	0.096864	0.5417			0.41488	0.0062967	0.78708	6.359e-10	0.81382	5.6647e-11	0.86978	7.6689e-14
PTPRN2	0.049362	0.75623	0.37113	0.015531	0.36776	0.016571	0.54831	0.00017046	0.532997	0.000278991	0.62155	1.1176e-05	0.51232	0.00052328	0.34776	0.02403	-0.093087	0.55765	0.32805	0.033927	0.61365	1.55e-05	0.49434	0.00087638	0.43987	0.0035585	0.51545	0.000477	0.24	0.12579	0.61803	1.2946e-05	0.59528	3.2072e-05	0.5271	0.00033524	0.036778	0.81713	0.41488	0.0062967			0.61653	1.3772e-05	0.52792	0.00032683	0.52517	0.00035569
THY1	0.14156	0.37118	0.44603	0.0030712	0.34318	0.026081	0.73609	2.7766e-08	0.627854	8.555e-06	0.70954	1.4351e-07	0.79056	4.7358e-10	0.7329	3.4168e-08	-0.094088	0.5534	0.50812	0.00059178	0.77326	1.946e-09	0.65234	2.8555e-06	0.54604	0.00018363	0.86308	1.9618e-13	0.28164	0.070775	0.73865	2.3459e-08	0.87193	5.6099e-14	0.86399	1.7322e-13	0.073963	0.64157	0.78708	6.359e-10	0.61653	1.3772e-05			0.77767	1.3733e-09	0.82263	2.3425e-11
PCSK1N	0.13051	0.41006	0.23138	0.14038	0.20706	0.18827	0.78698	6.4092e-10	0.532615	0.000282359	0.61384	1.5381e-05	0.87064	6.7752e-14	0.5879	4.2417e-05	0.11173	0.48115	0.36864	0.016295	0.80163	1.7849e-10	0.71384	1.1137e-07	0.63813	5.4628e-06	0.80517	1.2898e-10	0.35058	0.022833	0.80879	9.1831e-11	0.88976	3.3218e-15	0.80098	1.8922e-10	0.35863	0.01969	0.81382	5.6647e-11	0.52792	0.00032683	0.77767	1.3733e-09			0.79284	3.8924e-10
FAM3C	0.18618	0.2378	0.33707	0.029046	0.35337	0.021697	0.67305	1.0431e-06	0.649757	3.22134e-06	0.67845	7.9124e-07	0.84348	2.3573e-12	0.75809	6.0946e-09	-0.056033	0.7245	0.41754	0.0059377	0.71432	1.0822e-07	0.52771	0.00032896	0.64872	3.3793e-06	0.8611	2.5664e-13	0.39207	0.01023	0.68792	4.8106e-07	0.90214	3.447e-16	0.89885	6.4769e-16	0.063323	0.69034	0.86978	7.6689e-14	0.52517	0.00035569	0.82263	2.3425e-11	0.79284	3.8924e-10

## Sheet: Table S4-demographic 2
Supplementary Table S4. The baseline data of the subjects in the second cohort
	control (n = 11)	AD (n = 11)	other disease (n = 14)*	p-value
Sex (M : F)	M = 4, F = 7	M = 5, F = 6	M = 4, F = 7	0.905
Age at sampling (yo)	56.1 ± 5.7	61.0 ± 8.3	59.8 ± 6.1	0.236
Education (y)	10.0 ± 3.9	9.2 ± 3.8	9.4 ± 3.6	–
Duration of illness (y)	–	2.4 ± 2.0	1.9 ± 2.0	0.917
MMSE	28.6 ± 0.9†,§	17.1 ± 6.0**,§	23.9 ± 4.6**,†	< 0.001
CDR	0 ± 0†,§	1.2 ± 0.6**,§	0.6 ± 0.4**,†	< 0.001
CDR-SOB	0 ± 0†,§	6.3 ± 4.1**,§	2.9 ± 2.2**,†	< 0.001
MTA visual grade	0 ± 0†,§	2.5 ± 0.9**,§	1.2 ± 0.9**,†	< 0.001
CSF Aβ42 (pg/mL)	762.4 ± 180.9†	375.4 ± 69.9**,§	703.3 ± 181.1†	0.00115484
CSF tTau (pg/mL)	222.3 ± 49.0†	678.9 ± 163.4**,§	192.7 ± 80.6†	0.00101282
CSF pTau181 (pg/mL)	47.5 ± 10.2†	70.5 ± 23.8**,§	36.2 ± 14.4†	0.00575134
Amyloid PET	not done	positive	negative
values are shown as the means ± standard deviation
p-value on the right column: the statistical value based on Kruskal-Wallis analysis for 3 group comparison
*Other diesase group contains frontotemporal dementia (n = 6), cerebrovascular disease (n = 2), Parkinson's disease (n = 2), alcoholic dementia (n = 1), epilepsy (n = 1), leukodystrophy (n = 1) and transient global amnesia (n = 1)
**p < 0.05 versus control in 3 group comparisons using Kruskal-Wallis test followed by pairwise post-hoc analysis with adjusted significance levels considering number of comparisons
†p < 0.05 versus AD in 3 group comparisons using Kruskal-Wallis test followed by pairwise post-hoc analysis with adjusted significance levels considering number of comparisons
§p< 0.05 versus other disease group in 3 group comparisons using Kruskal-Wallis test followed by pairwise post-hoc analysis with adjusted significance levels considering number of comparisons

## Sheet: Table S5-full targeted data
Supplementary Table S5. The dataset of targeted proteomic in the second cohort (The number means the areas under the corresponding peptide peaks for an individual protein.)
Group	PRM_VGF	PRM_VGF_FC	PRM_14-3-3ζ	PRM_14-3-3ζ_FC	PRM_CgA	PRM_CgA_FC	PRM_Sg1	PRM_Sg1_FC	PRM_OPCML	PRM_OPCML_FC	PRM_osteopontin	PRM_osteopontin_FC
AD	76653634	0.420215	15762077	2.79162	413718051	0.560632	1095616382	0.702629	79063651	0.611114	307033701	2.09571
AD	119156448	0.653216	11820971	2.09361	472799818	0.640694	1187406130	0.761495	79201206	0.612177	156689021	1.06951
AD	88708535	0.486301	12672405	2.24441	494279431	0.669801	1049804208	0.67325	88030868	0.680425	142567820	0.973123
AD	79011821	0.433143	8077229	1.43056	398927815	0.540589	1035352628	0.663982	70483539	0.544795	213998807	1.46069
AD	134501310	0.737337	8643634	1.53087	460292662	0.623745	1005612844	0.644909	82151674	0.634982	197781209	1.34999
AD	117100840	0.641947	8484371	1.50267	475154271	0.643884	1149942303	0.737469	79724774	0.616224	173680532	1.18549
AD	75546082	0.414144	11045124	1.9562	644462241	0.873314	1283162107	0.822904	106469348	0.822943	224961852	1.53552
AD	172216634	0.944092	13838507	2.45094	751598667	1.0185	1923429614	1.23351	184954548	1.42959	456313325	3.11465
AD	85137877	0.466726	8726969	1.54563	377702204	0.511826	1098850096	0.704703	85975797	0.66454	162513645	1.10927
AD	148156525	0.812195	10664827	1.88885	725608081	0.983275	1261000168	0.808692	121495043	0.939082	118356107	0.807861
AD	63714892	0.349285	9445066	1.67282	254130311	0.344373	585812234	0.375687	56186420	0.434287	123949459	0.84604
CON	226279271	1.24046	5381914	0.953191	994663863	1.34787	1806389918	1.15846	156190405	1.20726	158535912	1.08212
CON	230168723	1.26179	7265227	1.28674	1000056628	1.35518	2095087082	1.3436	160926334	1.24386	157263569	1.07343
CON	149597906	0.820096	6317258	1.11885	587306570	0.795862	1533018011	0.983139	140947685	1.08944	156566381	1.06867
CON	187847442	1.02978	5898389	1.04466	801310914	1.08586	1456423958	0.934019	127331348	0.984193	177463933	1.21131
CON	211034771	1.15689	6685561	1.18408	765158684	1.03687	1445639682	0.927103	139005570	1.07443	163811902	1.11813
CON	86726233	0.475434	3533830	0.625876	303996708	0.411948	963984301	0.618212	69751945	0.53914	112001225	0.764485
CON	239301048	1.31185	7177612	1.27123	873083564	1.18312	1624931324	1.04208	160958701	1.24411	150714787	1.02873
CON	104531700	0.573043	3836688	0.679516	431651188	0.584933	1340449109	0.859643	82027780	0.634024	127868944	0.872793
CON	167987061	0.920906	4660148	0.825359	660565670	0.895136	1535497482	0.984729	124588359	0.962992	117927071	0.804933
CON	156422260	0.857507	4682987	0.829404	698329366	0.94631	1483090560	0.95112	113006656	0.873472	121769559	0.83116
CON	246669220	1.35224	6668697	1.18109	1001326863	1.3569	1867887718	1.19789	148405226	1.14708	167637060	1.14424
OD-FTD	51077542	0.280007	10230899	1.81199	254216402	0.34449	545720948	0.349976	71425618	0.552076	206490221	1.40944
OD-PDD	71629175	0.392671	5207826	0.922358	271141860	0.367426	1053327190	0.675509	90578791	0.700119	213521471	1.45743
OD-PD	87229724	0.478194	6332683	1.12158	355366298	0.481559	1282224590	0.822303	98785338	0.76355	118326366	0.807658
OD-CVD	58847987	0.322605	3888682	0.688724	237447638	0.321767	517413660	0.331822	47578422	0.367752	72092410	0.49208
OD-CVD	168937853	0.926118	6998370	1.23948	640216598	0.867561	1448165734	0.928723	104971886	0.811368	181488757	1.23878
OD-TGA	145775633	0.799143	5769699	1.02187	545140379	0.738723	1569505726	1.00654	106008894	0.819384	88894034	0.606762
OD-FTD	48436388	0.265528	6368025	1.12784	271044270	0.367294	810852704	0.520008	64388582	0.497684	170829577	1.16603
OD-epilepsy	30542651	0.167435	3338910	0.591354	193010731	0.26155	369464532	0.236941	28962763	0.223864	87557946	0.597643
OD-FTD	105240665	0.57693	5073941	0.898645	448227066	0.607395	1042039066	0.66827	73976144	0.57179	129103143	0.881217
OD-FTD	43447309	0.238178	2284663	0.404637	142216998	0.192719	495832657	0.317982	32624466	0.252167	47923815	0.327113
OD-FTD	84959317	0.465747	5190858	0.919353	446960439	0.605678	1174441103	0.75318	78000138	0.602893	183225202	1.25064
OD-alcoholic D	20356293	0.111593	3817699	0.676152	160216631	0.21711	595863735	0.382133	46292576	0.357813	74851511	0.510913
OD-HLDS	298884220	1.63848	11152314	1.97519	1035383501	1.40305	1653246287	1.06024	135723021	1.04906	296633949	2.02473
OD-FTD	254876100	1.39723	11384310	2.01627	955975825	1.29545	1956833442	1.25494	163647987	1.2649	200413467	1.36796
Abbreviations: AD, Alzheimer’s disease; CgA, chromogranin-A; CON, control; CVD, cerebrovascular disease; D, dementia; FC, fold change; FTD, frontotemporal dementia; HLDS, hereditary leukodystrophy with axonal spheroid; OD, other disease; PD, Parkinson's disease; PRM, parallel reaction monitoring; ; Sg-I, secretogranin-1; TGA, transient global amnesia; VGF, Neurosecretory protein VGF; 14-3-3ζ, 14-…

## Sheet: Table S6-Sequence
	Supplementary Table S6. The quantified peptide sequence for the parallel reaction monitoring-based targeted proteomics
	protein	UniProt ID	gene	peptide sequence (amino acid sequence region)
	Neurosecretory protein VGF	O15240	VGF	MPDSGPLPETHK (235 – 247)
				RPESALLGGSEAGER (281 – 295)
				VNLESPGPER (195 – 205)
	14-3-3 protein zeta/delta	P63104	YWHAZ	NLLSVAYK (42 – 49)
				DICNDVLSLLEK (92 – 103): ζ-form specific region
				DSTLIMQLLR (213 – 222)
	Chromogranin-A	P10645	CHGA	RPEDQELESLSAIEAELEK (428 – 447)
				SGEATDGARPQALPEPMQESK (142 – 162)
				YPGPQAEGDSEGLSQGLVDR (194 – 213)
	Secretogranin-1	P05060	CHGB	GEAGAPGEEDIQGPTK (102 – 117)
				NYLNYGEEGAPGK (470 – 482)
				WQQQGDLQDTK (483 – 493)
	Opioid-binding protein/cell adhesion molecule	Q14982	OPCML	DQSGEYECSALNDVAAPDVR (195 – 214)
				STILYAGNDK (72 – 81)
	Osteopontin	P10451	SPP1	GDSVVYGLR (160 – 168)
				ISHELDSASSEVN (302 – 314)
